# Supplementary material for: 5,5′-Dimethyl-2,2′-bipyridine
Source: Acta Crystallogr Sect E Struct Rep Online. 2009 Jun 17;65(Pt 7):o1586. doi: 10.1107/S1600536809019151 (PMC2969272; doi:10.1107/S1600536809019151)
Supplement: Supplementary file 1 [file e-65-o1586-sup1.cif]

##############################################################################
###                                                                        ###
###        Electronic paper (Acta Crystallographica Section E)             ###
###                                                                        ###
##############################################################################
#                                                                            #
# This CIF contains the data in a paper accepted for publication in Acta     #
# Crystallographica Section E. It conforms to the requirements of Notes      #
# for Authors for Section E, and has been peer reviewed under the auspices   #
# of the IUCr Commission on Journals.                                        #
#                                                                            #
# Full details of the Crystallographic Information File format               #
# are given in the paper "The Crystallographic Information File (CIF):       #
# a New Standard Archive File for Crystallography" by S. R. Hall, F. H.      #
# Allen and I. D. Brown [Acta Cryst. (1991), A47, 655-685].                  #
#                                                                            #
# The current version of the core CIF dictionary is obtainable from          #
# ftp://ftp.iucr.org/pub/cif_core.dic. The current version number is 2.4.    #
#                                                                            #
# Software is freely available for graphical display of the structure(s) in  #
# this CIF.  For information consult the CIF home page http://www.iucr.org/  #
# cif/home.html                                                              #
#                                                                            #
# This file may be used for bona fide research purposes within the           #
# scientific community so long as proper attribution is given to the journal # 
# article from which it was obtained.                                        #
#                                                                            #
##############################################################################
                                             
data_I
_audit_creation_method     SHELXL-97
_chemical_name_systematic
;
5,5'-Dimethyl-2,2'-bipyridine
;
_chemical_name_common     ?
_chemical_formula_moiety     'C12 H12 N2'
_chemical_formula_sum     'C12 H12 N2'
_chemical_formula_iupac     'C12 H12 N2'
_chemical_formula_weight     184.24
_chemical_melting_point     ?
_symmetry_cell_setting     triclinic
_symmetry_space_group_name_H-M     'P -1'
_symmetry_space_group_name_Hall     '-P 1'
loop_
    _symmetry_equiv_pos_as_xyz
    'x, y, z'
    '-x, -y, -z'
_cell_length_a     6.409(4)
_cell_length_b     7.312(5)
_cell_length_c     11.533(8)
_cell_angle_alpha     96.04(5)
_cell_angle_beta     91.16(4)
_cell_angle_gamma     105.03(5)
_cell_volume     518.4(6)
_cell_formula_units_Z     2
_cell_measurement_reflns_used     1133
_cell_measurement_theta_min     1.78
_cell_measurement_theta_max     29.28
_cell_measurement_temperature     298(2)
_exptl_crystal_description     prism
_exptl_crystal_colour     colorless
_exptl_crystal_size_max     0.50
_exptl_crystal_size_mid     0.41
_exptl_crystal_size_min     0.29
_exptl_crystal_density_diffrn     1.180
_exptl_crystal_density_meas     ?
_exptl_crystal_density_method     'not measured'
_exptl_crystal_F_000     196
_exptl_absorpt_coefficient_mu     0.071
_exptl_absorpt_correction_type     none
_exptl_absorpt_process_details     ?
_exptl_absorpt_correction_T_min     ?
_exptl_absorpt_correction_T_max     ?
_exptl_special_details
;
;
_diffrn_ambient_temperature     298(2)
_diffrn_radiation_type     MoK\a
_diffrn_radiation_wavelength     0.71073
_diffrn_radiation_source     'fine-focus sealed tube'
_diffrn_radiation_monochromator     graphite
_diffrn_measurement_device_type     'Bruker SMART CCD area-detector'
_diffrn_measurement_method     '\f and \w'
_diffrn_detector_area_resol_mean     ?
_diffrn_reflns_number     6191
_diffrn_reflns_av_R_equivalents     0.0820
_diffrn_reflns_av_sigmaI/netI     0.0532
_diffrn_reflns_theta_min     1.78
_diffrn_reflns_theta_max     29.28
_diffrn_reflns_theta_full     29.28
_diffrn_measured_fraction_theta_max     0.985
_diffrn_measured_fraction_theta_full     0.985
_diffrn_reflns_limit_h_min     -8
_diffrn_reflns_limit_h_max     8
_diffrn_reflns_limit_k_min     -10
_diffrn_reflns_limit_k_max     10
_diffrn_reflns_limit_l_min     -15
_diffrn_reflns_limit_l_max     15
_diffrn_standards_number     0
_diffrn_standards_interval_count     ?
_diffrn_standards_interval_time     ?
_diffrn_standards_decay_%     ?
_refine_special_details
;
Refinement of <i>F</i>^2^ against ALL reflections. The weighted <i>R</i>-factor
<i>wR</i> and goodness of fit <i>S</i> are based on <i>F</i>^2^, conventional
<i>R</i>-factors <i>R</i> are based on <i>F</i>, with <i>F</i> set to zero for
negative <i>F</i>^2^. The threshold expression of <i>F</i>^2^ >
\s(<i>F</i>^2^) is used only for calculating <i>R</i>-factors(gt) <i>etc</i>.
and is not relevant to the choice of reflections for refinement.
<i>R</i>-factors based on <i>F</i>^2^ are statistically about twice as large
as those based on <i>F</i>, and <i>R</i>- factors based on ALL data will be
even larger.
;
_reflns_number_total     2739
_reflns_number_gt     2067
_reflns_threshold_expression     I>2\s(I)
_refine_ls_structure_factor_coef     Fsqd
_refine_ls_matrix_type     full
_refine_ls_R_factor_all     0.0828
_refine_ls_R_factor_gt     0.0657
_refine_ls_wR_factor_gt     0.1906
_refine_ls_wR_factor_ref     0.2053
_refine_ls_goodness_of_fit_ref     1.075
_refine_ls_restrained_S_all     1.075
_refine_ls_number_reflns     2739
_refine_ls_number_parameters     129
_refine_ls_number_restraints     0
_refine_ls_hydrogen_treatment     constr
_refine_ls_weighting_scheme     calc
_refine_ls_weighting_details
         'calc w=1/[\s^2^(Fo^2^)+(0.1057P)^2^+0.0566P] where P=(Fo^2^+2Fc^2^)/3'
_atom_sites_solution_hydrogens     geom
_atom_sites_solution_primary     direct
_atom_sites_solution_secondary     difmap
_refine_ls_shift/su_max     0.002
_refine_ls_shift/su_mean     0.001
_refine_diff_density_max     0.274
_refine_diff_density_min     -0.244
_refine_ls_extinction_method     none
_refine_ls_extinction_coef     ?
loop_
    _atom_type_symbol
    _atom_type_description
    _atom_type_scat_dispersion_real
    _atom_type_scat_dispersion_imag
    _atom_type_scat_source
    'C' 'C' 0.0033 0.0016
                         'International Tables Vol C Tables 4.2.6.8 and 6.1.1.4'
    'H' 'H' 0.0000 0.0000
                         'International Tables Vol C Tables 4.2.6.8 and 6.1.1.4'
    'N' 'N' 0.0061 0.0033
                         'International Tables Vol C Tables 4.2.6.8 and 6.1.1.4'
    'O' 'O' 0.0106 0.0060
                         'International Tables Vol C Tables 4.2.6.8 and 6.1.1.4'
_computing_data_collection     'SMART (Bruker, 1998)'
_computing_cell_refinement     'SAINT (Bruker, 1998)'
_computing_data_reduction     'SAINT (Bruker, 1998)'
_computing_structure_solution     'SHELXTL (Sheldrick, 2008)'
_computing_structure_refinement     'SHELXTL (Sheldrick, 2008)'
_computing_molecular_graphics     'ORTEP-3 for Windows (Farrugia, 1997)'
_computing_publication_material     'WinGX (Farrugia, 1999)'
loop_
    _atom_site_type_symbol
    _atom_site_label
    _atom_site_fract_x
    _atom_site_fract_y
    _atom_site_fract_z
    _atom_site_U_iso_or_equiv
    _atom_site_adp_type
    _atom_site_calc_flag
    _atom_site_refinement_flags
    _atom_site_occupancy
    _atom_site_disorder_assembly
    _atom_site_disorder_group
    N N1 0.4778(2) 0.76393(19) 0.53822(13) 0.0604(4) Uani d . 1 . .
    N N2 0.0741(2) 0.77876(19) 0.99037(14) 0.0656(4) Uani d . 1 . .
    C C1 0.4223(2) 0.92544(19) 0.52837(12) 0.0486(3) Uani d . 1 . .
    C C2 0.2280(2) 0.9529(2) 0.56860(14) 0.0579(4) Uani d . 1 . .
    H H2 0.1916 1.0661 0.5601 0.069 Uiso calc R 1 . .
    C C3 0.0896(3) 0.8105(3) 0.62124(16) 0.0655(4) Uani d . 1 . .
    H H3 -0.0407 0.8276 0.6480 0.079 Uiso calc R 1 . .
    C C4 0.1445(3) 0.6443(2) 0.63387(13) 0.0594(4) Uani d . 1 . .
    C C5 0.0011(4) 0.4859(3) 0.69263(18) 0.0797(6) Uani d . 1 . .
    H H5C 0.0475 0.3716 0.6761 0.096 Uiso calc R 1 . .
    H H5B -0.1459 0.4638 0.6637 0.096 Uiso calc R 1 . .
    H H5A 0.0105 0.5218 0.7755 0.096 Uiso calc R 1 . .
    C C6 0.3403(3) 0.6293(2) 0.58998(16) 0.0641(4) Uani d . 1 . .
    H H6 0.3793 0.5168 0.5971 0.077 Uiso calc R 1 . .
    C C7 0.0828(2) 0.96057(19) 1.02576(12) 0.0513(4) Uani d . 1 . .
    C C8 0.2406(3) 1.0695(2) 1.10747(14) 0.0632(4) Uani d . 1 . .
    H H8 0.2442 1.1958 1.1315 0.076 Uiso calc R 1 . .
    C C9 0.3905(3) 0.9892(3) 1.15227(15) 0.0679(5) Uani d . 1 . .
    H H9 0.4973 1.0614 1.2066 0.082 Uiso calc R 1 . .
    C C10 0.3838(3) 0.8018(2) 1.11714(14) 0.0600(4) Uani d . 1 . .
    C C11 0.5426(3) 0.7065(3) 1.1636(2) 0.0793(5) Uani d . 1 . .
    H H11C 0.5070 0.5755 1.1305 0.095 Uiso calc R 1 . .
    H H11B 0.5374 0.7130 1.2470 0.095 Uiso calc R 1 . .
    H H11A 0.6856 0.7699 1.1431 0.095 Uiso calc R 1 . .
    C C12 0.2214(3) 0.7049(2) 1.03580(18) 0.0686(5) Uani d . 1 . .
    H H12 0.2146 0.5782 1.0109 0.082 Uiso calc R 1 . .
loop_
    _atom_site_aniso_label
    _atom_site_aniso_U_11
    _atom_site_aniso_U_22
    _atom_site_aniso_U_33
    _atom_site_aniso_U_12
    _atom_site_aniso_U_13
    _atom_site_aniso_U_23
    N1 0.0614(8) 0.0537(7) 0.0719(8) 0.0235(6) 0.0113(6) 0.0111(6)
    N2 0.0615(8) 0.0483(7) 0.0819(9) 0.0103(6) -0.0066(7) -0.0034(6)
    C1 0.0470(7) 0.0513(7) 0.0491(7) 0.0170(6) -0.0020(5) 0.0031(5)
    C2 0.0500(8) 0.0626(9) 0.0669(9) 0.0231(6) 0.0037(6) 0.0129(7)
    C3 0.0508(8) 0.0790(11) 0.0696(9) 0.0200(8) 0.0091(7) 0.0131(8)
    C4 0.0607(9) 0.0615(9) 0.0513(7) 0.0076(7) 0.0001(6) 0.0067(6)
    C5 0.0809(13) 0.0784(12) 0.0723(11) 0.0034(10) 0.0095(9) 0.0176(9)
    C6 0.0734(10) 0.0539(8) 0.0690(9) 0.0212(7) 0.0104(8) 0.0125(7)
    C7 0.0527(7) 0.0454(7) 0.0523(7) 0.0062(6) 0.0075(6) 0.0052(5)
    C8 0.0722(10) 0.0521(8) 0.0608(8) 0.0129(7) -0.0068(7) -0.0031(6)
    C9 0.0727(10) 0.0664(10) 0.0595(9) 0.0131(8) -0.0108(7) 0.0003(7)
    C10 0.0567(8) 0.0625(9) 0.0620(8) 0.0137(7) 0.0086(7) 0.0158(7)
    C11 0.0705(11) 0.0809(13) 0.0911(13) 0.0247(10) -0.0004(10) 0.0194(10)
    C12 0.0640(10) 0.0500(8) 0.0896(12) 0.0137(7) -0.0015(8) 0.0017(8)
_geom_special_details
;
All e.s.d.'s (except the e.s.d. in the dihedral angle between two l.s. planes)
are estimated using the full covariance matrix. The cell e.s.d.'s are taken
into account individually in the estimation of e.s.d.'s in distances, angles
and torsion angles; correlations between e.s.d.'s in cell parameters are only
used when they are defined by crystal symmetry. An approximate (isotropic)
treatment of cell e.s.d.'s is used for estimating e.s.d.'s involving l.s.
planes.
;
loop_
    _geom_bond_atom_site_label_1
    _geom_bond_atom_site_label_2
    _geom_bond_site_symmetry_2
    _geom_bond_distance
    _geom_bond_publ_flag
    C1 N1 . 1.334(2) ?
    C1 C2 . 1.393(2) ?
    C1 C1 2_676 1.491(3) ?
    C2 C3 . 1.384(3) ?
    C2 H2 . 0.9300 ?
    C3 C4 . 1.371(3) ?
    C3 H3 . 0.9300 ?
    C4 C6 . 1.389(3) ?
    C4 C5 . 1.511(3) ?
    C5 H5C . 0.9600 ?
    C5 H5B . 0.9600 ?
    C5 H5A . 0.9600 ?
    C6 N1 . 1.340(2) ?
    C6 H6 . 0.9300 ?
    C7 N2 . 1.335(2) ?
    C7 C8 . 1.389(2) ?
    C7 C7 2_577 1.475(3) ?
    C8 C9 . 1.368(3) ?
    C8 H8 . 0.9300 ?
    C9 C10 . 1.377(3) ?
    C9 H9 . 0.9300 ?
    C10 C12 . 1.380(3) ?
    C10 C11 . 1.494(3) ?
    C11 H11C . 0.9600 ?
    C11 H11B . 0.9600 ?
    C11 H11A . 0.9600 ?
    C12 N2 . 1.327(2) ?
    C12 H12 . 0.9300 ?
loop_
    _geom_angle_atom_site_label_1
    _geom_angle_atom_site_label_2
    _geom_angle_atom_site_label_3
    _geom_angle_site_symmetry_1
    _geom_angle_site_symmetry_3
    _geom_angle
    _geom_angle_publ_flag
    N1 C1 C2 . . 121.57(15) ?
    N1 C1 C1 . 2_676 116.75(16) ?
    C2 C1 C1 . 2_676 121.68(16) ?
    C3 C2 C1 . . 119.51(15) ?
    C3 C2 H2 . . 120.2 ?
    C1 C2 H2 . . 120.2 ?
    C4 C3 C2 . . 119.99(16) ?
    C4 C3 H3 . . 120.0 ?
    C2 C3 H3 . . 120.0 ?
    C3 C4 C6 . . 116.29(16) ?
    C3 C4 C5 . . 122.09(17) ?
    C6 C4 C5 . . 121.62(17) ?
    C4 C5 H5C . . 109.5 ?
    C4 C5 H5B . . 109.5 ?
    H5C C5 H5B . . 109.5 ?
    C4 C5 H5A . . 109.5 ?
    H5C C5 H5A . . 109.5 ?
    H5B C5 H5A . . 109.5 ?
    N1 C6 C4 . . 125.26(16) ?
    N1 C6 H6 . . 117.4 ?
    C4 C6 H6 . . 117.4 ?
    N2 C7 C8 . . 121.30(15) ?
    N2 C7 C7 . 2_577 116.86(16) ?
    C8 C7 C7 . 2_577 121.84(17) ?
    C9 C8 C7 . . 119.40(16) ?
    C9 C8 H8 . . 120.3 ?
    C7 C8 H8 . . 120.3 ?
    C8 C9 C10 . . 120.16(16) ?
    C8 C9 H9 . . 119.9 ?
    C10 C9 H9 . . 119.9 ?
    C9 C10 C12 . . 116.32(17) ?
    C9 C10 C11 . . 122.45(18) ?
    C12 C10 C11 . . 121.22(17) ?
    C10 C11 H11C . . 109.5 ?
    C10 C11 H11B . . 109.5 ?
    H11C C11 H11B . . 109.5 ?
    C10 C11 H11A . . 109.5 ?
    H11C C11 H11A . . 109.5 ?
    H11B C11 H11A . . 109.5 ?
    N2 C12 C10 . . 124.98(16) ?
    N2 C12 H12 . . 117.5 ?
    C10 C12 H12 . . 117.5 ?
    C1 N1 C6 . . 117.36(15) ?
    C12 N2 C7 . . 117.84(15) ?
loop_
    _geom_torsion_atom_site_label_1
    _geom_torsion_atom_site_label_2
    _geom_torsion_atom_site_label_3
    _geom_torsion_atom_site_label_4
    _geom_torsion_site_symmetry_1
    _geom_torsion_site_symmetry_2
    _geom_torsion_site_symmetry_3
    _geom_torsion_site_symmetry_4
    _geom_torsion
    _geom_torsion_publ_flag
    N1 C1 C2 C3 . . . . 0.7(2) ?
    C1 C1 C2 C3 2_676 . . . -179.66(16) ?
    C1 C2 C3 C4 . . . . 0.3(3) ?
    C2 C3 C4 C6 . . . . -0.9(3) ?
    C2 C3 C4 C5 . . . . 178.87(16) ?
    C3 C4 C6 N1 . . . . 0.7(3) ?
    C5 C4 C6 N1 . . . . -179.06(16) ?
    N2 C7 C8 C9 . . . . 0.2(3) ?
    C7 C7 C8 C9 2_577 . . . -179.88(17) ?
    C7 C8 C9 C10 . . . . -0.5(3) ?
    C8 C9 C10 C12 . . . . 0.4(3) ?
    C8 C9 C10 C11 . . . . -179.67(17) ?
    C9 C10 C12 N2 . . . . -0.2(3) ?
    C11 C10 C12 N2 . . . . 179.92(17) ?
    C2 C1 N1 C6 . . . . -0.9(2) ?
    C1 C1 N1 C6 2_676 . . . 179.44(15) ?
    C4 C6 N1 C1 . . . . 0.2(3) ?
    C10 C12 N2 C7 . . . . -0.1(3) ?
    C8 C7 N2 C12 . . . . 0.0(3) ?
    C7 C7 N2 C12 2_577 . . . -179.87(17) ?
loop_
    _geom_hbond_atom_site_label_D
    _geom_hbond_atom_site_label_H
    _geom_hbond_atom_site_label_A
    _geom_hbond_site_symmetry_A
    _geom_hbond_distance_DH
    _geom_hbond_distance_HA
    _geom_hbond_distance_DA
    _geom_hbond_angle_DHA
    C9 H9 Cg1 2_677 0.93 2.78 3.669(3) 160
data_global
_journal_date_recd_electronic     2009-05-19
_journal_date_accepted     2009-05-20
_journal_name_full     'Acta Crystallographica, Section E'
_journal_year     2009
_journal_volume     65
_journal_issue      7
_journal_page_first     o1586
_journal_page_last     o1586
_journal_paper_category     QO
_journal_coeditor_code     HK2693
_publ_contact_author
;
  'Alizadeh, Robabeh'
   Damghan University of Basic Sciences
   School of Chemistry
   Damghan
   Iran
;
_publ_contact_author_email     'alizadeh@dubs.ac.ir'
_publ_contact_author_fax     '0098 0232 5235431'
_publ_contact_author_phone     '0098 0232 5533051-6'
_publ_section_title
;
5,5'-Dimethyl-2,2'-bipyridine
;
loop_
    _publ_author_name
    _publ_author_address
    'Khoshtarkib, Zeinab'
;      Islamic Azad University,
       Shahr-e-Rey Branch,
       Tehran
       Iran
;
    'Ebadi, Amin'
;      Department of Chemistry,
       Islamic Azad University,
       Kazerun Branch,
       Kazerun
       Fars
       Iran
;
    'Ahmadi, Roya'
;      Islamic Azad University,
       Shahr-e-Rey Branch,
       Tehran
       Iran
;
    'Alizadeh, Robabeh'
;      Damghan University of Basic Sciences,
       School of Chemistry,
       Damghan
       Iran
;
