# Supplementary material for: 5,5′-Dimethyl-2,2′-bipyridine
Source: Acta Crystallogr Sect E Struct Rep Online. 2009 Jun 17;65(Pt 7):o1586. doi: 10.1107/S1600536809019151 (PMC2969272; doi:10.1107/S1600536809019151)
Supplement: Supplementary file 2 [file e-65-o1586-Isup2.hkl]

#
# h,k,l, Fc-squared, Fo-squared, sigma(Fo-squared) and status flag
#
data_I
_shelx_title ' BACL2-5,5-DIME'
_shelx_refln_list_code          4
_shelx_F_calc_maximum       29.66
_exptl_crystal_F_000       352.00
_reflns_d_resolution_high  0.7267
 
loop_
 _symmetry_equiv_pos_as_xyz
 'x, y, z'
 '-x, -y, -z'
 
_cell_length_a     6.4093
_cell_length_b     7.3115
_cell_length_c    11.5334
_cell_angle_alpha  96.039
_cell_angle_beta   91.159
_cell_angle_gamma 105.034
 
_shelx_F_squared_multiplier     1.000
 
loop_
 _refln_index_h
 _refln_index_k
 _refln_index_l
 _refln_F_squared_calc
 _refln_F_squared_meas
 _refln_F_squared_sigma
 _refln_observed_status
   1   0   0        9.94        8.28      0.45 o
   3   0   0       28.36       28.84      0.40 o
   4   0   0        0.01        0.56      0.19 o
   5   0   0        2.09        0.98      0.75 o
   6   0   0       25.04       26.80      0.29 o
   7   0   0        6.95        7.26      0.28 o
   8   0   0        0.14        0.23      0.22 o
  -8   1   0        0.74        0.69      0.26 o
  -7   1   0        0.16        0.26      0.18 o
  -6   1   0       86.18       84.79      0.65 o
  -5   1   0        1.20        1.28      0.20 o
  -4   1   0       21.13       20.28      0.35 o
   1   1   0      453.28      436.04      1.50 o
   2   1   0        9.37       10.61      0.30 o
   3   1   0       89.18      113.31      0.64 o
   4   1   0        0.10        0.16      0.13 o
   5   1   0        0.73        1.46      0.15 o
   6   1   0       23.14       23.84      0.99 o
   7   1   0        7.66        6.65      0.20 o
   8   1   0        1.15        1.43      0.21 o
  -8   2   0        0.48        0.57      0.29 o
  -7   2   0        9.06        9.67      0.33 o
  -6   2   0        2.04        1.95      0.26 o
  -5   2   0        1.10        1.05      0.16 o
  -4   2   0        1.35        1.62      0.15 o
  -3   2   0       56.61       65.15      1.16 o
  -2   2   0       41.24       43.70      3.18 o
  -1   2   0      334.27      302.11     15.35 o
   0   2   0       26.81       29.05      0.50 o
   1   2   0        6.83       10.76      0.18 o
   2   2   0       95.09      107.33      0.55 o
   3   2   0      356.02      371.02      0.99 o
   4   2   0        1.22        1.22      0.15 o
   5   2   0       62.23       60.81      4.04 o
   6   2   0        0.36        0.64      0.16 o
   7   2   0        0.05        0.25      0.19 o
  -8   3   0        0.60        0.57      0.35 o
  -7   3   0        0.04        0.27      0.24 o
  -6   3   0        0.41        0.52      0.15 o
  -5   3   0       15.25       16.09      0.25 o
  -4   3   0        8.51        9.64      0.19 o
  -3   3   0      100.53      103.99      7.65 o
  -2   3   0       33.03       35.44      2.98 o
  -1   3   0      149.30      152.03      6.61 o
   0   3   0      106.68      113.87      1.87 o
   1   3   0       69.98       71.74      2.12 o
   2   3   0      209.88      231.23      0.73 o
   3   3   0        7.69        6.70      0.23 o
   4   3   0        5.75        4.88      0.22 o
   5   3   0        0.41        0.39      0.14 o
   6   3   0        1.31        1.04      0.15 o
   7   3   0        0.00        0.07      0.17 o
  -8   4   0        0.02        0.10      0.31 o
  -7   4   0        2.88        2.68      0.17 o
  -6   4   0       11.60       11.90      0.19 o
  -5   4   0        0.00        0.10      0.14 o
  -4   4   0       68.63       65.33      4.02 o
  -3   4   0       11.83       11.68      0.26 o
  -2   4   0      108.57      113.39      2.40 o
  -1   4   0        3.72        5.57      0.12 o
   0   4   0      204.14      214.01      5.12 o
   1   4   0        2.90        3.46      0.17 o
   2   4   0       71.48       75.94      2.61 o
   3   4   0        4.03        4.46      0.17 o
   4   4   0        0.28        0.29      0.14 o
   5   4   0        0.05        0.08      0.14 o
   6   4   0        0.79        0.70      0.13 o
  -8   5   0        1.79        2.24      0.30 o
  -7   5   0        3.15        3.28      0.28 o
  -6   5   0        1.22        0.89      0.16 o
  -5   5   0       80.09       81.13      6.22 o
  -4   5   0       33.64       32.74      0.80 o
  -3   5   0        1.31        1.42      0.31 o
  -2   5   0        4.02        7.02      0.12 o
  -1   5   0        0.08        0.11      0.12 o
   0   5   0       14.79       17.58      0.51 o
   1   5   0        1.20        1.43      0.34 o
   2   5   0        6.68        6.49      0.28 o
   3   5   0       22.20       20.77      0.24 o
   4   5   0       15.32       17.11      0.46 o
   5   5   0        0.32        0.05      0.19 o
   6   5   0        0.00       -0.15      0.17 o
  -8   6   0        2.75        3.02      0.21 o
  -7   6   0        0.10        0.02      0.12 o
  -6   6   0        1.66        1.41      0.15 o
  -5   6   0        0.11        0.18      0.16 o
  -4   6   0       31.37       33.35      1.55 o
  -3   6   0       32.69       31.92      0.86 o
  -2   6   0        0.00        0.06      0.11 o
  -1   6   0        3.93        4.17      0.19 o
   0   6   0        0.97        0.86      0.10 o
   1   6   0       50.72       53.13      3.93 o
   2   6   0        0.13        0.40      0.20 o
   3   6   0       45.85       41.55      0.30 o
   4   6   0        0.03       -0.15      0.15 o
   5   6   0        0.23        0.30      0.16 o
  -7   7   0        4.47        5.14      0.44 o
  -6   7   0        0.55        0.83      0.14 o
  -5   7   0        0.06        0.01      0.12 o
  -4   7   0        0.21        0.23      0.12 o
  -3   7   0        0.69        0.85      0.12 o
  -2   7   0       11.84       10.01      0.13 o
  -1   7   0       10.93        9.81      0.13 o
   0   7   0       42.10       41.99      1.61 o
   1   7   0        0.29        0.23      0.18 o
   2   7   0        0.13        0.01      0.21 o
   3   7   0        0.04        0.23      0.21 o
   4   7   0        0.66        0.85      0.22 o
  -6   8   0        2.32        2.90      0.13 o
  -5   8   0        2.61        2.28      0.13 o
  -4   8   0        0.93        1.13      0.25 o
  -3   8   0       16.55       14.77      0.52 o
  -2   8   0        0.44        0.30      0.10 o
  -1   8   0        0.98        1.00      0.12 o
   0   8   0        1.88        1.62      0.11 o
   1   8   0        0.00        0.10      0.15 o
   2   8   0        1.99        2.34      0.23 o
   3   8   0        0.55        0.87      0.23 o
  -5   9   0        0.65        0.44      0.12 o
  -4   9   0        1.60        1.65      0.12 o
  -3   9   0        0.00        0.34      0.27 o
  -2   9   0        1.25        1.32      0.11 o
  -1   9   0        0.85        0.83      0.12 o
   0   9   0        0.69        0.41      0.26 o
   1   9   0        0.14       -0.15      0.16 o
   2 -10   1        0.03        0.04      0.12 o
   3 -10   1        3.52        3.20      0.79 o
  -1  -9   1        0.43        0.80      0.16 o
   0  -9   1        0.36        0.56      0.61 o
   1  -9   1        0.00        0.36      0.16 o
   2  -9   1        0.03        0.07      0.09 o
   3  -9   1        0.50        0.95      0.14 o
   4  -9   1        1.93        2.38      0.19 o
   5  -9   1        0.00        0.15      0.09 o
  -3  -8   1        1.18        1.65      0.23 o
  -2  -8   1        0.35        0.76      0.22 o
  -1  -8   1        0.64        0.64      0.15 o
   0  -8   1        9.87        7.93      2.00 o
   1  -8   1        0.45        0.31      0.10 o
   2  -8   1        0.05        0.02      0.10 o
   3  -8   1        0.00        0.09      0.09 o
   4  -8   1        0.47        0.42      0.09 o
   5  -8   1        0.33        0.17      0.16 o
   6  -8   1        0.43        0.55      0.10 o
  -4  -7   1        0.16        0.09      0.15 o
  -3  -7   1        0.09       -0.16      0.22 o
  -2  -7   1        1.20        0.79      0.15 o
  -1  -7   1        0.02        0.07      0.09 o
   0  -7   1        3.84        4.95      0.12 o
   1  -7   1       15.99       14.95      1.02 o
   2  -7   1        0.02       -0.09      0.09 o
   3  -7   1       31.91       28.87      0.44 o
   4  -7   1        0.21        0.23      0.23 o
   5  -7   1        4.90        5.22      0.39 o
   6  -7   1        0.00        0.00      0.13 o
   7  -7   1        0.06       -0.11      0.11 o
  -5  -6   1        0.33        0.59      0.14 o
  -4  -6   1        5.33        3.86      0.15 o
  -3  -6   1        8.77        8.81      0.17 o
  -2  -6   1        0.06       -0.03      0.19 o
  -1  -6   1       58.43       52.58     15.19 o
   0  -6   1       30.27       29.93      1.11 o
   1  -6   1        2.43        1.57      0.10 o
   2  -6   1       18.20       16.62      1.14 o
   3  -6   1      126.09      121.54      5.76 o
   4  -6   1        0.00        0.14      0.16 o
   5  -6   1        0.65        0.67      0.10 o
   6  -6   1        0.07        0.05      0.12 o
   7  -6   1        0.07        0.18      0.16 o
   8  -6   1        1.62        1.84      0.18 o
  -6  -5   1        0.78        0.89      0.14 o
  -5  -5   1        0.28        0.35      0.16 o
  -4  -5   1        2.18        1.67      0.16 o
  -3  -5   1       49.42       50.67      1.25 o
  -2  -5   1        9.24       10.00      0.40 o
  -1  -5   1        0.41        0.20      0.13 o
   0  -5   1        3.45        1.95      0.10 o
   1  -5   1        2.39        3.39      0.13 o
   2  -5   1        9.44        7.18      0.27 o
   3  -5   1       28.24       25.83      0.83 o
   4  -5   1       28.51       27.50      1.38 o
   5  -5   1       40.88       37.74      1.21 o
   6  -5   1       10.55       10.92      0.68 o
   7  -5   1        0.31        0.31      0.12 o
   8  -5   1        0.99        1.51      0.15 o
  -6  -4   1        0.65        0.63      0.13 o
  -5  -4   1        0.40        0.35      0.12 o
  -4  -4   1        2.35        2.96      0.16 o
  -3  -4   1       18.12       19.34      0.68 o
  -2  -4   1        0.40        0.74      0.13 o
  -1  -4   1       11.41       11.20      0.15 o
   0  -4   1      125.41      151.96      4.86 o
   1  -4   1       26.87       34.98      1.79 o
   2  -4   1      165.46      185.61      5.56 o
   3  -4   1       23.14       26.52      0.94 o
   4  -4   1      142.96      126.20      4.73 o
   5  -4   1       66.28       71.13      4.71 o
   6  -4   1        1.98        1.50      0.19 o
   7  -4   1        0.02        0.19      0.17 o
   8  -4   1        0.18        0.27      0.15 o
  -7  -3   1        0.01        0.08      0.19 o
  -6  -3   1        6.27        6.54      0.42 o
  -5  -3   1        0.35        0.86      0.17 o
  -4  -3   1       27.65       27.05      0.31 o
  -3  -3   1        0.03        0.49      0.15 o
  -2  -3   1        6.01        7.58      0.36 o
  -1  -3   1      384.68      260.15    187.37 o
   0  -3   1      163.75      173.81      2.13 o
   1  -3   1      203.85      229.47      7.60 o
   2  -3   1        8.78       12.21      0.46 o
   3  -3   1       63.21       73.12      0.36 o
   4  -3   1        0.12        0.27      0.14 o
   5  -3   1        0.15        0.20      0.15 o
   6  -3   1        0.65        0.82      0.18 o
   7  -3   1        2.01        2.15      0.38 o
  -7  -2   1        0.01        0.21      0.17 o
  -6  -2   1        4.28        4.40      0.27 o
  -5  -2   1       58.00       56.53      2.59 o
  -4  -2   1       62.33       68.04      0.45 o
  -3  -2   1       39.77       44.85      0.38 o
  -2  -2   1       96.31      117.31      0.58 o
  -1  -2   1        0.89        3.89      0.18 o
   0  -2   1        4.71        5.68      0.14 o
   1  -2   1       37.19       44.70      1.17 o
   2  -2   1      206.39      198.11      1.40 o
   4  -2   1        0.08        0.45      0.15 o
   5  -2   1        6.55        5.19      0.43 o
   6  -2   1        4.58        4.30      0.36 o
  -8  -1   1        0.71        0.78      0.19 o
  -7  -1   1        3.58        3.25      0.17 o
  -6  -1   1       19.83       18.94      1.38 o
  -5  -1   1       34.31       36.35      2.18 o
  -4  -1   1        3.90        4.04      0.20 o
  -3  -1   1       70.78       56.46      0.44 o
   0  -1   1      361.25      338.91     90.41 o
   1  -1   1      408.25      375.98      1.36 o
   2  -1   1       11.05        7.12      0.29 o
   3  -1   1       14.47       15.19      0.86 o
   4  -1   1      132.92      139.43      0.96 o
   5  -1   1       15.28       15.07      0.39 o
   6  -1   1       10.82       12.75      0.74 o
  -8   0   1        0.45        0.50      0.18 o
  -7   0   1       11.52       11.89      0.29 o
  -6   0   1        0.11        0.21      0.20 o
  -5   0   1        0.07        0.04      0.18 o
  -4   0   1        1.44        1.54      0.20 o
  -3   0   1        0.49        0.09      0.20 o
  -2   0   1      244.90      222.88      0.97 o
  -1   0   1       91.98      103.65      0.58 o
   0   0   1        2.60        3.31      0.19 o
   2   0   1        5.92        5.47      0.31 o
   3   0   1      104.35      100.57      5.15 o
   4   0   1        0.91        1.17      0.18 o
   5   0   1        1.05        0.88      0.18 o
   6   0   1       39.98       37.99      1.23 o
   7   0   1        0.45        0.35      0.22 o
  -8   1   1        0.16        0.39      0.19 o
  -7   1   1        0.45        0.54      0.25 o
  -6   1   1        6.59        7.30      0.28 o
  -5   1   1        1.28        1.88      0.21 o
  -4   1   1       85.70       86.44      4.58 o
  -3   1   1      296.54      313.31      6.72 o
  -2   1   1       81.72       73.35      1.18 o
  -1   1   1      133.39      129.04      7.27 o
   0   1   1      104.29       92.18      4.44 o
   1   1   1      337.00      309.27      1.27 o
   3   1   1       12.38       15.22      0.31 o
   4   1   1        0.76        0.55      0.14 o
   5   1   1        1.74        1.76      0.16 o
   6   1   1       13.87       14.41      0.29 o
   7   1   1        1.48        1.20      0.19 o
   8   1   1        0.04       -0.03      0.31 o
  -8   2   1        0.03        0.23      0.26 o
  -7   2   1        0.35        0.35      0.20 o
  -6   2   1        6.77        5.13      0.24 o
  -5   2   1        1.05        0.95      0.14 o
  -4   2   1      193.19      215.24      8.41 o
  -3   2   1        4.73        7.59      0.40 o
  -2   2   1       33.30       30.12      3.06 o
  -1   2   1        4.47        4.06      0.58 o
   0   2   1      191.97      184.58      3.33 o
   1   2   1      128.69      120.48      1.33 o
   2   2   1        8.61        7.90      0.34 o
   3   2   1        0.81        1.17      0.21 o
   4   2   1        2.29        2.49      0.22 o
   5   2   1       69.50       64.49      2.25 o
   6   2   1        8.91        7.73      0.22 o
   7   2   1        0.66        0.82      0.17 o
  -8   3   1        0.07        0.10      0.30 o
  -7   3   1       12.19       10.71      0.28 o
  -6   3   1        9.61        8.82      0.18 o
  -5   3   1        1.64        1.25      0.17 o
  -4   3   1       11.71       12.29      0.18 o
  -3   3   1       21.77       20.02      0.90 o
  -2   3   1      137.61      156.01     11.68 o
   0   3   1       32.28       34.06      0.27 o
   1   3   1        9.47       14.04      0.29 o
   2   3   1       73.77       82.00      1.66 o
   3   3   1        1.10        1.03      0.20 o
   4   3   1        2.12        2.13      0.15 o
   5   3   1       11.63       11.10      0.26 o
   6   3   1        7.29        6.67      0.27 o
   7   3   1        0.43        0.41      0.17 o
  -8   4   1        0.00        0.12      0.27 o
  -7   4   1        2.72        2.64      0.30 o
  -6   4   1        0.10        0.38      0.15 o
  -5   4   1       16.04       16.10      0.20 o
  -4   4   1      124.12      131.28      0.83 o
  -3   4   1       43.56       35.09      1.32 o
  -2   4   1       17.67       23.84      1.03 o
  -1   4   1      221.19      303.92     12.61 o
   0   4   1       62.12       70.00      2.32 o
   1   4   1       11.12       13.91      0.57 o
   2   4   1       52.75       52.90      1.85 o
   3   4   1        1.28        1.16      0.17 o
   4   4   1        4.59        4.58      0.17 o
   5   4   1        0.45        0.60      0.16 o
   6   4   1        2.66        2.23      0.11 o
  -8   5   1        0.00        0.07      0.15 o
  -7   5   1        2.79        3.47      0.22 o
  -6   5   1        0.25        0.29      0.14 o
  -5   5   1       23.34       22.94      1.04 o
  -4   5   1      292.25      283.61     11.37 o
  -3   5   1       13.88       13.74      0.18 o
  -2   5   1       21.24       24.72      0.69 o
  -1   5   1        2.93        2.93      0.14 o
   0   5   1        5.72        6.56      0.23 o
   1   5   1       10.38       11.75      0.50 o
   2   5   1      148.48      158.52      8.31 o
   3   5   1       15.40       15.15      0.26 o
   4   5   1        0.06        0.38      0.20 o
   5   5   1        0.54        0.41      0.16 o
   6   5   1        0.13        0.13      0.13 o
  -8   6   1        0.38        0.37      0.14 o
  -7   6   1        0.83        0.89      0.20 o
  -6   6   1        0.36        0.33      0.12 o
  -5   6   1        6.34        6.22      0.18 o
  -4   6   1       29.47       31.93      0.81 o
  -3   6   1       17.97       20.58      0.16 o
  -2   6   1        0.65        0.37      0.13 o
  -1   6   1       14.39       11.67      0.30 o
   0   6   1       10.16       10.44      0.17 o
   1   6   1       60.07       64.41      2.47 o
   2   6   1       21.90       23.85      2.12 o
   3   6   1        9.80        8.83      0.24 o
   4   6   1        1.48        2.08      0.22 o
   5   6   1        0.86        1.54      0.23 o
  -7   7   1        0.01       -0.13      0.13 o
  -6   7   1        2.48        2.74      0.25 o
  -5   7   1        0.82        1.42      0.12 o
  -4   7   1        0.06        0.01      0.08 o
  -3   7   1        4.43        4.25      0.13 o
  -2   7   1        9.30        8.44      0.23 o
  -1   7   1       18.73       16.34      0.67 o
   0   7   1       18.11       17.22      0.46 o
   1   7   1       10.29       10.96      0.65 o
   2   7   1        0.19        0.26      0.20 o
   3   7   1        0.01       -0.15      0.15 o
   4   7   1        0.00        0.18      0.16 o
  -6   8   1        0.93        1.34      0.19 o
  -5   8   1        0.68        1.00      0.21 o
  -4   8   1        0.11        0.13      0.15 o
  -3   8   1        0.08        0.20      0.10 o
  -2   8   1        1.21        1.16      0.12 o
  -1   8   1        3.93        3.08      0.19 o
   0   8   1        0.52        0.63      0.15 o
   1   8   1        2.21        2.87      0.15 o
   2   8   1        0.29        0.19      0.22 o
   3   8   1        0.31        0.34      0.23 o
  -5   9   1        0.09        0.29      0.11 o
  -4   9   1        1.28        1.89      0.18 o
  -3   9   1        0.44        0.59      0.16 o
  -2   9   1        0.48        0.78      0.12 o
  -1   9   1        1.82        1.87      0.12 o
   0   9   1        0.00        0.19      0.12 o
   1   9   1        0.03        0.63      0.16 o
   2 -10   2        1.29        1.20      0.28 o
   3 -10   2        0.00        0.68      0.23 o
  -1  -9   2        0.54        0.33      0.23 o
   0  -9   2        0.69        0.30      0.14 o
   1  -9   2        1.07        0.63      0.32 o
   2  -9   2        5.56        5.04      0.58 o
   3  -9   2        1.07        0.83      0.27 o
   4  -9   2        0.43        0.25      0.25 o
   5  -9   2        0.00        0.03      0.10 o
  -3  -8   2        0.29        0.59      0.23 o
  -2  -8   2        0.56        0.80      0.22 o
  -1  -8   2        2.09        1.79      0.16 o
   0  -8   2        3.60        3.34      0.20 o
   1  -8   2        1.80        1.39      0.42 o
   2  -8   2        2.43        2.54      0.75 o
   3  -8   2        0.47        0.41      0.09 o
   4  -8   2        1.82        1.08      0.20 o
   5  -8   2        0.46        0.45      0.12 o
   6  -8   2        7.10        8.52      0.36 o
  -4  -7   2        3.33        2.28      0.19 o
  -3  -7   2        0.05        0.21      0.16 o
  -2  -7   2        0.04        0.31      0.15 o
  -1  -7   2        1.09        1.23      0.16 o
   0  -7   2       27.61       25.90      6.66 o
   1  -7   2       13.85       11.64      2.85 o
   2  -7   2       20.98       21.66      0.63 o
   3  -7   2        6.25        4.65      0.49 o
   4  -7   2        0.36        0.35      0.13 o
   5  -7   2        0.00        0.15      0.11 o
   6  -7   2        2.62        3.98      0.20 o
   7  -7   2        2.30        2.93      0.19 o
  -5  -6   2        0.49        0.37      0.18 o
  -4  -6   2       11.86       10.57      0.45 o
  -3  -6   2       13.57       12.86      0.38 o
  -2  -6   2        1.45        1.20      0.13 o
  -1  -6   2        8.81        8.74      0.70 o
   0  -6   2      124.58      116.48      3.90 o
   1  -6   2        1.93        1.09      0.27 o
   2  -6   2       30.93       25.95      1.01 o
   3  -6   2       66.93       64.43      3.27 o
   4  -6   2        2.57        2.93      0.22 o
   5  -6   2        0.37        0.31      0.12 o
   6  -6   2        0.07        0.12      0.12 o
   7  -6   2        1.99        2.33      0.16 o
   8  -6   2        0.01        0.06      0.18 o
  -6  -5   2        0.91        1.06      0.12 o
  -5  -5   2        0.38        0.55      0.15 o
  -4  -5   2        0.23        0.31      0.16 o
  -3  -5   2       77.87       82.05      0.32 o
  -2  -5   2        3.35        2.99      0.15 o
  -1  -5   2      150.88      154.68      1.93 o
   0  -5   2       26.55       24.67      0.50 o
   1  -5   2        0.12        0.24      0.08 o
   2  -5   2       24.35       24.23      0.83 o
   3  -5   2       85.44       83.79      5.48 o
   4  -5   2        1.82        2.00      0.21 o
   5  -5   2       50.58       45.40      1.12 o
   6  -5   2        7.98        9.58      0.28 o
   7  -5   2        0.09       -0.13      0.19 o
   8  -5   2        2.30        2.00      0.24 o
  -6  -4   2        0.06        0.08      0.14 o
  -5  -4   2        0.00        0.02      0.40 o
  -4  -4   2        9.04        9.86      0.17 o
  -3  -4   2        1.45        1.26      0.15 o
  -2  -4   2        3.63        4.43      0.15 o
  -1  -4   2       19.00       21.19      0.55 o
   0  -4   2       15.70       19.97      3.20 o
   1  -4   2        0.61        0.52      0.14 o
   2  -4   2       40.96       56.04      3.33 o
   3  -4   2        9.24       11.34      0.71 o
   4  -4   2       29.50       28.26      2.30 o
   5  -4   2       91.54       88.46      3.72 o
   6  -4   2       14.14       11.86      0.61 o
   7  -4   2        0.94        1.05      0.20 o
   8  -4   2        1.19        1.37      0.16 o
  -7  -3   2        1.04        1.29      0.16 o
  -6  -3   2        0.01        0.35      0.14 o
  -5  -3   2        0.38        0.43      0.21 o
  -4  -3   2       12.69       14.02      0.21 o
  -3  -3   2        4.30        5.18      0.14 o
  -2  -3   2        4.12        3.17      0.13 o
  -1  -3   2      151.66      163.96      9.48 o
   0  -3   2      164.80      168.71     26.65 o
   1  -3   2       12.97       20.68      0.43 o
   2  -3   2        0.45        1.29      0.14 o
   3  -3   2       22.94       24.20      1.60 o
   4  -3   2       63.97       63.15      2.57 o
   5  -3   2       22.10       22.17      1.56 o
   6  -3   2        7.51        6.10      3.37 o
   7  -3   2        0.05        0.27      0.20 o
   8  -3   2        0.32        0.66      0.22 o
  -7  -2   2        0.31        0.31      0.15 o
  -6  -2   2        0.11        0.38      0.36 o
  -5  -2   2        8.17        8.22      0.17 o
  -4  -2   2       10.80        9.51      0.85 o
  -3  -2   2        0.01       -0.10      0.21 o
  -2  -2   2      290.99      364.97      0.94 o
  -1  -2   2        5.83        1.90      1.12 o
   0  -2   2       22.48       27.16      7.79 o
   1  -2   2      262.80      247.37     40.55 o
   2  -2   2      255.74      283.19      2.18 o
   3  -2   2      118.19      148.34      5.59 o
   4  -2   2        0.94        1.48      0.22 o
   7  -2   2        7.08        6.10      0.18 o
   8  -2   2        0.40        0.40      0.22 o
  -8  -1   2        4.01        3.31      0.18 o
  -7  -1   2        0.45        0.41      0.21 o
  -6  -1   2        0.07        0.28      0.14 o
  -5  -1   2       94.83       88.27      0.50 o
  -4  -1   2        7.95        9.87      0.24 o
  -3  -1   2      138.73      132.09      0.59 o
  -2  -1   2        0.02        0.45      0.15 o
   0  -1   2      351.61      312.72      0.85 o
   1  -1   2      119.56      126.19     33.28 o
   2  -1   2       19.74       20.78      1.53 o
   8  -1   2        0.97        1.08      0.16 o
  -8   0   2        2.12        2.16      0.44 o
  -7   0   2       28.02       26.71     14.09 o
  -6   0   2        2.78        3.35      0.21 o
  -5   0   2        6.90        6.63      0.23 o
  -4   0   2        0.58        1.14      0.19 o
  -3   0   2        4.16        3.89      0.22 o
  -2   0   2       47.94       42.82      1.52 o
   2   0   2       10.46        8.56      0.29 o
   4   0   2        2.85        3.82      0.23 o
   5   0   2        1.42        0.85      0.22 o
   8   0   2        0.06        0.27      0.22 o
  -8   1   2        0.33        0.27      0.17 o
  -7   1   2       11.29       12.24      0.28 o
  -6   1   2        2.17        2.33      0.21 o
  -5   1   2        0.47        1.20      0.20 o
  -4   1   2       29.54       33.16      0.51 o
  -3   1   2      145.42      158.16      4.10 o
  -2   1   2      206.02      189.60      7.51 o
  -1   1   2       12.20       12.75      0.21 o
   1   1   2       26.80       21.16      0.24 o
   3   1   2        7.88        5.87      0.28 o
   4   1   2        0.21        0.83      0.20 o
   5   1   2        0.01        0.08      0.17 o
   6   1   2       12.40       11.85      0.34 o
   7   1   2        1.95        1.66      0.17 o
   8   1   2        0.33        0.33      0.24 o
  -8   2   2        0.66        0.67      0.27 o
  -7   2   2        0.60        0.63      0.20 o
  -6   2   2       19.75       14.41      0.20 o
  -5   2   2        6.90        6.54      0.36 o
  -4   2   2       58.84       54.75      0.46 o
  -3   2   2       55.70       56.09      0.27 o
  -2   2   2       70.34       63.11      3.18 o
  -1   2   2       27.02       25.95      1.83 o
   0   2   2      306.30      296.11      2.69 o
   1   2   2       37.83       36.57      0.28 o
   2   2   2       49.28       43.99      1.06 o
   3   2   2       74.01       80.15      0.51 o
   4   2   2        2.13        1.90      0.20 o
   5   2   2        0.00        0.21      0.20 o
   6   2   2       13.05       11.48      0.23 o
   7   2   2        0.03       -0.05      0.15 o
  -8   3   2        0.66        0.57      0.27 o
  -7   3   2        1.67        0.94      0.15 o
  -6   3   2        0.03       -0.07      0.28 o
  -5   3   2        5.25        5.45      0.18 o
  -4   3   2        4.24        4.38      0.16 o
  -3   3   2        0.68        0.45      0.11 o
  -2   3   2        5.01        6.41      0.66 o
  -1   3   2      435.43      400.15      4.29 o
   0   3   2        0.01        0.93      0.14 o
   1   3   2        0.05        0.32      0.13 o
   2   3   2       80.87       78.68      3.57 o
   3   3   2       25.85       32.28      1.88 o
   4   3   2        0.17        0.18      0.20 o
   5   3   2        1.86        1.90      0.17 o
   6   3   2        0.18       -0.02      0.14 o
   7   3   2        0.09        0.14      0.14 o
  -8   4   2        0.12        0.19      0.16 o
  -7   4   2        1.74        1.58      0.15 o
  -6   4   2        0.15        0.33      0.14 o
  -5   4   2        3.11        3.19      0.26 o
  -4   4   2       33.60       39.36      0.29 o
  -3   4   2       56.54       44.33      0.70 o
  -2   4   2        1.08        1.47      0.10 o
  -1   4   2       14.00       10.46      0.14 o
   0   4   2       29.41       34.68      0.67 o
   1   4   2       55.76       46.08      2.86 o
   2   4   2        7.57        5.69      0.31 o
   3   4   2       23.71       27.16      1.91 o
   4   4   2        0.20        0.19      0.12 o
   5   4   2        1.31        1.37      0.15 o
   6   4   2        1.18        0.87      0.15 o
  -8   5   2        0.05        0.13      0.16 o
  -7   5   2        2.55        2.90      0.22 o
  -6   5   2        0.00        0.10      0.14 o
  -5   5   2       55.79       54.22      2.35 o
  -4   5   2       19.60       16.04      0.77 o
  -3   5   2        2.50        1.97      0.14 o
  -2   5   2        5.01        4.69      0.15 o
  -1   5   2        2.19        1.79      0.11 o
   0   5   2        0.48        0.62      0.10 o
   1   5   2        0.99        1.59      0.28 o
   2   5   2       99.05       96.49      4.99 o
   3   5   2        0.05        0.31      0.14 o
   4   5   2        0.23        0.30      0.21 o
   5   5   2        1.22        0.79      0.16 o
  -8   6   2        1.97        2.82      0.18 o
  -7   6   2        1.89        2.12      0.16 o
  -6   6   2        0.92        1.29      0.15 o
  -5   6   2       13.66       11.69      0.63 o
  -4   6   2       32.32       33.39      1.31 o
  -3   6   2        2.67        3.18      0.12 o
  -2   6   2       17.98       13.85      0.53 o
  -1   6   2        0.42        0.37      0.12 o
   0   6   2        0.28        0.59      0.10 o
   1   6   2        3.82        3.91      0.55 o
   2   6   2        0.12        0.10      0.15 o
   3   6   2        3.52        2.76      0.16 o
   4   6   2        0.45        0.32      0.15 o
   5   6   2        1.34        1.22      0.24 o
  -7   7   2        0.11        0.34      0.13 o
  -6   7   2        0.95        1.10      0.12 o
  -5   7   2        0.23        0.27      0.09 o
  -4   7   2        0.07        0.07      0.12 o
  -3   7   2        0.00       -0.06      0.09 o
  -2   7   2       18.22       16.18      0.74 o
  -1   7   2        2.44        1.80      0.10 o
   0   7   2        2.84        2.78      0.11 o
   1   7   2       23.26       24.96      0.73 o
   2   7   2        0.28        0.39      0.14 o
   3   7   2        0.01        0.28      0.15 o
   4   7   2        0.01        0.30      0.23 o
  -6   8   2        0.29        0.07      0.12 o
  -5   8   2        5.85        6.01      0.28 o
  -4   8   2        2.85        2.75      0.11 o
  -3   8   2        6.81        6.73      0.35 o
  -2   8   2        2.70        3.11      0.29 o
  -1   8   2        2.58        1.84      0.31 o
   0   8   2        0.54        0.59      0.10 o
   1   8   2        1.07        1.42      0.23 o
   2   8   2        1.43        1.32      0.13 o
  -5   9   2        2.46        2.29      0.22 o
  -4   9   2        0.74        1.07      0.24 o
  -3   9   2        0.31        0.14      0.22 o
  -2   9   2        0.19        0.60      0.28 o
  -1   9   2        0.13        0.09      0.15 o
   0   9   2        0.15        0.04      0.13 o
   1   9   2        0.70        0.75      0.12 o
   2 -10   3        0.02       -0.21      0.23 o
  -1  -9   3        0.06        0.21      0.15 o
   0  -9   3        0.47        0.28      0.22 o
   1  -9   3        0.32        0.82      0.23 o
   2  -9   3        0.03       -0.05      0.12 o
   3  -9   3        1.10        0.74      0.27 o
   4  -9   3        0.09       -0.03      0.13 o
   5  -9   3        1.78        1.92      0.57 o
  -3  -8   3        0.76        1.25      0.14 o
  -2  -8   3        0.30        0.29      0.17 o
  -1  -8   3        2.53        2.36      0.21 o
   0  -8   3        1.78        1.87      0.15 o
   1  -8   3        0.61        0.77      0.15 o
   2  -8   3        0.76        0.54      0.38 o
   3  -8   3        0.10       -0.03      0.18 o
   4  -8   3        2.24        1.69      0.31 o
   5  -8   3        0.00        0.06      0.09 o
   6  -8   3        0.02        0.15      0.13 o
  -4  -7   3        1.59        0.93      0.27 o
  -3  -7   3        0.30        0.50      0.17 o
  -2  -7   3        0.83        0.65      0.37 o
  -1  -7   3        0.71        0.73      0.15 o
   0  -7   3        5.71        5.65      0.38 o
   1  -7   3       12.12       10.81      2.92 o
   2  -7   3       27.59       22.81      5.51 o
   3  -7   3       13.24        9.60      1.45 o
   4  -7   3       10.67        8.66      1.42 o
   5  -7   3        0.96        0.53      0.23 o
   6  -7   3        0.04       -0.12      0.12 o
   7  -7   3        0.31        0.12      0.17 o
  -5  -6   3        0.02        0.17      0.13 o
  -4  -6   3       12.82       12.01      0.42 o
  -3  -6   3        0.28        0.73      0.15 o
  -2  -6   3        1.67        1.57      0.17 o
  -1  -6   3        0.19        0.31      0.14 o
   0  -6   3       74.10       76.31      2.36 o
   1  -6   3        0.11        0.33      0.15 o
   2  -6   3       30.54       31.58      0.74 o
   3  -6   3       62.63       56.47      3.13 o
   4  -6   3        0.37        0.50      0.19 o
   5  -6   3        0.10        0.15      0.11 o
   6  -6   3        0.02        0.05      0.11 o
   7  -6   3        0.11        0.45      0.40 o
   8  -6   3        0.02        0.24      0.14 o
  -6  -5   3        0.41        0.52      0.13 o
  -5  -5   3        0.28        0.74      0.18 o
  -4  -5   3       12.82       12.87      0.58 o
  -3  -5   3        0.71        0.25      0.15 o
  -2  -5   3        1.89        1.92      0.21 o
  -1  -5   3        7.55        7.00      0.17 o
   0  -5   3        6.94        7.37      0.29 o
   1  -5   3        8.94        6.93      0.70 o
   2  -5   3        6.65        6.14      1.59 o
   3  -5   3       53.53       40.92      6.42 o
   4  -5   3        2.61        2.35      0.17 o
   5  -5   3        1.73        1.15      0.12 o
   6  -5   3       24.07       20.44      5.00 o
   7  -5   3        0.34        0.52      0.16 o
   8  -5   3        2.49        2.73      0.23 o
  -6  -4   3        0.67        0.95      0.11 o
  -5  -4   3        0.18        0.02      0.16 o
  -4  -4   3        1.46        1.80      0.14 o
  -3  -4   3       11.90       11.66      0.34 o
  -2  -4   3       18.39       21.72      1.06 o
  -1  -4   3      111.47      128.28      4.65 o
   0  -4   3        1.32        1.38      0.10 o
   1  -4   3        0.50        0.47      0.09 o
   2  -4   3       11.11       15.81      3.84 o
   3  -4   3       27.55       33.72      8.29 o
   4  -4   3        6.00        6.26      1.06 o
   5  -4   3       49.95       49.74     12.28 o
   6  -4   3        9.58        8.78      0.31 o
   7  -4   3        0.20        0.09      0.21 o
   8  -4   3        0.00        0.11      0.21 o
  -7  -3   3        0.03       -0.07      0.19 o
  -6  -3   3        0.92        0.84      0.20 o
  -5  -3   3        6.48        6.39      0.53 o
  -4  -3   3        0.33        0.69      0.14 o
  -3  -3   3        3.43        3.41      0.15 o
  -2  -3   3      103.77       88.11     49.12 o
  -1  -3   3       44.71       55.36     29.11 o
   0  -3   3       11.32       14.55      0.47 o
   1  -3   3       21.85       22.60      1.04 o
   2  -3   3      879.61        9.53      0.37 o
   3  -3   3        3.60        1.91      0.56 o
   4  -3   3        9.79        9.20      2.45 o
   5  -3   3       21.73       20.08      0.24 o
   6  -3   3        1.18        1.97      0.20 o
   7  -3   3        0.01       -0.12      0.20 o
   8  -3   3        1.68        2.20      0.16 o
  -7  -2   3        0.01        0.15      0.15 o
  -6  -2   3        1.92        1.97      0.15 o
  -5  -2   3        0.69        0.44      0.19 o
  -4  -2   3      288.95      257.67      0.73 o
  -1  -2   3      133.38      156.88      0.68 o
   0  -2   3        0.40        0.26      0.17 o
   1  -2   3       48.79       52.93     13.17 o
   2  -2   3       47.50       50.23      1.64 o
   3  -2   3      115.87      118.88      6.41 o
   4  -2   3        1.84        1.45      0.15 o
   5  -2   3        7.46        6.24      0.23 o
   6  -2   3        4.03        4.05      0.16 o
   7  -2   3        0.03       -0.20      0.20 o
   8  -2   3        1.77        1.53      0.16 o
  -8  -1   3        1.94        1.24      0.19 o
  -7  -1   3        3.03        2.90      1.31 o
  -6  -1   3        1.05        0.76      0.15 o
  -5  -1   3       99.35      101.94      0.51 o
  -4  -1   3       34.38       36.96      0.34 o
  -3  -1   3        0.02        0.09      0.18 o
  -2  -1   3      383.42      418.53      1.00 o
   0  -1   3       40.45       35.56      1.25 o
   1  -1   3      115.62      118.02      1.97 o
   2  -1   3       30.63       39.57     10.32 o
   3  -1   3       95.70      111.98      0.53 o
   4  -1   3       37.79       41.60      0.36 o
   5  -1   3       87.55       80.19      0.40 o
   6  -1   3        0.34        0.46      0.20 o
   7  -1   3        2.88        3.10      0.23 o
   8  -1   3        0.02       -0.22      0.22 o
  -8   0   3        0.12        0.31      0.23 o
  -7   0   3        5.40        5.99      0.25 o
  -6   0   3        2.89        3.13      0.21 o
  -5   0   3       14.53       15.26      0.26 o
  -4   0   3        8.55        6.05      0.17 o
  -3   0   3        0.42        0.81      0.14 o
  -2   0   3       16.43       15.79      0.82 o
   0   0   3        5.54        4.41      0.17 o
   2   0   3        0.03        0.04      0.15 o
   3   0   3       70.80       64.27      3.18 o
   4   0   3        5.20        5.61      0.24 o
   5   0   3       23.31       23.39      0.31 o
   6   0   3        3.89        4.39      0.23 o
   7   0   3        0.20       -0.15      0.21 o
   8   0   3        0.87        0.92      0.23 o
  -8   1   3        0.44        0.22      0.22 o
  -7   1   3        0.89        0.98      0.22 o
  -6   1   3        0.50        0.40      0.20 o
  -5   1   3       52.93       48.66      0.39 o
  -4   1   3        2.82        2.81      0.14 o
  -3   1   3        5.98        6.55      0.15 o
  -1   1   3        5.11        4.45      0.17 o
   1   1   3      276.62      242.70      7.36 o
   2   1   3      290.27      301.22      1.15 o
   3   1   3        2.43        2.17      0.63 o
   4   1   3        0.42        0.31      0.15 o
   5   1   3        0.90        1.03      0.13 o
   6   1   3        0.23        0.09      0.16 o
   7   1   3        1.90        1.41      0.23 o
  -8   2   3        0.75        0.77      0.23 o
  -7   2   3        3.87        3.78      0.23 o
  -6   2   3       14.03       13.71      1.04 o
  -5   2   3        9.99        7.99      0.51 o
  -4   2   3       34.67       30.47      0.94 o
  -3   2   3      134.79      138.40      2.01 o
  -2   2   3      118.55      152.85      7.63 o
  -1   2   3       29.82       29.66      1.35 o
   0   2   3       28.68       34.85      0.55 o
   1   2   3      108.56      106.98      0.43 o
   2   2   3      114.36      126.58      1.92 o
   3   2   3        3.11        4.16      0.21 o
   4   2   3        0.73        1.34      0.20 o
   5   2   3        2.50        2.39      0.15 o
   6   2   3       34.60       33.17      0.73 o
   7   2   3        0.05        0.11      0.16 o
  -8   3   3        0.20        0.12      0.23 o
  -7   3   3        1.17        1.08      0.17 o
  -6   3   3        4.84        4.01      0.18 o
  -5   3   3        0.05        0.22      0.11 o
  -4   3   3        0.15        1.12      0.14 o
  -3   3   3        2.61        2.38      0.24 o
  -2   3   3       80.10       92.89      6.26 o
  -1   3   3        3.19        4.31      0.38 o
   0   3   3      160.12      158.42      0.41 o
   1   3   3        5.03        6.34      0.25 o
   2   3   3        0.01        0.21      0.14 o
   3   3   3       56.90       55.64      1.60 o
   4   3   3        3.83        3.97      0.17 o
   5   3   3       42.42       37.78      0.30 o
   6   3   3        0.73        0.45      0.14 o
   7   3   3        0.00        0.17      0.14 o
  -8   4   3        0.34        0.49      0.16 o
  -7   4   3        3.13        3.33      0.31 o
  -6   4   3        0.38        0.43      0.14 o
  -5   4   3       44.07       46.81      1.18 o
  -4   4   3       10.39       10.84      0.43 o
  -3   4   3       56.18       56.45      2.83 o
  -2   4   3       12.31       13.92      0.25 o
  -1   4   3      273.48      283.25      1.56 o
   0   4   3       15.79       14.87      0.26 o
   1   4   3      127.51      112.31      4.95 o
   2   4   3       32.39       33.66      1.35 o
   3   4   3        1.65        1.32      0.18 o
   4   4   3        0.12        0.15      0.14 o
   5   4   3        0.86        0.83      0.17 o
   6   4   3        0.58        0.46      0.17 o
  -8   5   3        0.01       -0.06      0.18 o
  -7   5   3        0.41        0.54      0.15 o
  -6   5   3        1.70        1.87      0.29 o
  -5   5   3       40.71       37.86      1.10 o
  -4   5   3      131.62      128.41      1.71 o
  -3   5   3       15.24       13.54      0.16 o
  -2   5   3       11.75       13.73      0.35 o
  -1   5   3        7.18        9.09      0.14 o
   0   5   3        0.20        0.29      0.11 o
   1   5   3       39.69       36.34      1.67 o
   2   5   3       47.64       45.86      1.93 o
   3   5   3        3.76        3.76      0.34 o
   4   5   3        0.03        0.01      0.20 o
   5   5   3        1.10        1.28      0.23 o
  -7   6   3        5.14        5.93      0.15 o
  -6   6   3        0.19        0.18      0.28 o
  -5   6   3        1.43        2.06      0.15 o
  -4   6   3       39.27       38.79      1.75 o
  -3   6   3        1.07        1.09      0.12 o
  -2   6   3        9.21        7.31      0.23 o
  -1   6   3        1.15        1.50      0.14 o
   0   6   3        1.88        2.70      0.21 o
   1   6   3        0.48        0.51      0.12 o
   2   6   3       58.56       60.45      2.82 o
   3   6   3        0.14        0.07      0.12 o
   4   6   3        6.14        6.73      0.26 o
  -7   7   3        0.04       -0.03      0.12 o
  -6   7   3        1.26        1.65      0.25 o
  -5   7   3        0.03        0.23      0.14 o
  -4   7   3        0.18        0.19      0.11 o
  -3   7   3        0.12        0.19      0.11 o
  -2   7   3        4.98        4.03      0.11 o
  -1   7   3        9.81        9.48      0.15 o
   0   7   3        0.21        0.05      0.29 o
   1   7   3       14.72       14.94      0.44 o
   2   7   3        0.01       -0.08      0.14 o
   3   7   3        0.30        0.38      0.17 o
  -6   8   3        0.00        0.26      0.11 o
  -5   8   3        0.03       -0.02      0.18 o
  -4   8   3        0.23        0.41      0.23 o
  -3   8   3        0.01       -0.09      0.24 o
  -2   8   3        3.46        3.55      0.35 o
  -1   8   3        1.88        1.47      0.13 o
   0   8   3        4.00        4.17      0.16 o
   1   8   3        1.70        2.27      0.13 o
   2   8   3        0.21        0.25      0.16 o
  -5   9   3        0.00       -0.01      0.24 o
  -4   9   3        0.22        0.45      0.19 o
  -3   9   3        1.04        1.19      0.21 o
  -2   9   3        0.21        0.22      0.11 o
  -1   9   3        0.74        0.99      0.16 o
   0   9   3        0.20       -0.02      0.31 o
  -1  -9   4        3.02        2.44      0.17 o
   0  -9   4        0.22        0.10      0.22 o
   1  -9   4        5.43        5.76      0.65 o
   2  -9   4        0.46        1.03      0.15 o
   3  -9   4        1.21        1.53      0.18 o
   4  -9   4        1.16        1.60      0.16 o
   5  -9   4        0.41        0.90      0.25 o
  -3  -8   4        0.09        0.55      0.16 o
  -2  -8   4        2.05        2.27      0.34 o
  -1  -8   4        4.07        3.48      0.14 o
   0  -8   4        0.00       -0.14      0.14 o
   1  -8   4        1.19        0.71      0.15 o
   2  -8   4        5.66        5.60      0.32 o
   3  -8   4        0.08        0.03      0.35 o
   4  -8   4        0.11        0.28      0.18 o
   5  -8   4        1.75        2.00      0.15 o
   6  -8   4        1.46        1.66      0.22 o
  -4  -7   4        0.02        0.02      0.20 o
  -3  -7   4        1.73        2.12      0.26 o
  -2  -7   4        0.00        0.01      0.37 o
  -1  -7   4        9.05        9.07      0.18 o
   0  -7   4        0.00        0.29      0.10 o
   1  -7   4        0.10        0.49      0.10 o
   2  -7   4       34.86       32.98      0.19 o
   3  -7   4        3.70        2.72      0.38 o
   4  -7   4        2.15        1.39      0.49 o
   5  -7   4        0.10        0.06      0.14 o
   6  -7   4        5.75        6.62      0.58 o
   7  -7   4        0.51        1.32      0.17 o
  -5  -6   4        2.22        1.88      0.18 o
  -4  -6   4       15.24       15.22      0.18 o
  -3  -6   4        0.31        0.50      0.14 o
  -2  -6   4        0.01        0.01      0.15 o
  -1  -6   4        0.18        0.24      0.14 o
   0  -6   4       62.69       61.88      1.46 o
   1  -6   4       76.97       74.99      1.18 o
   2  -6   4       84.90       81.00      0.67 o
   3  -6   4        4.35        3.22      0.36 o
   4  -6   4        1.72        1.23      0.44 o
   5  -6   4        0.04       -0.13      0.13 o
   6  -6   4        1.25        1.41      0.54 o
   7  -6   4        0.03        0.06      0.16 o
  -6  -5   4        0.01       -0.04      0.13 o
  -5  -5   4        2.63        3.02      0.32 o
  -4  -5   4        7.81       10.15      0.18 o
  -3  -5   4       10.55        9.86      0.37 o
  -2  -5   4        2.51        2.99      0.17 o
  -1  -5   4       32.13       32.10      2.15 o
   0  -5   4       84.41       77.66      0.55 o
   1  -5   4        2.93        3.51      0.13 o
   2  -5   4       21.81       19.82      0.26 o
   3  -5   4        5.38        5.80      0.34 o
   4  -5   4        5.67        5.72      0.17 o
   5  -5   4        6.79        5.00      0.37 o
   6  -5   4        8.17        6.88      0.29 o
   7  -5   4        0.00        0.29      0.15 o
   8  -5   4        0.01        0.21      0.22 o
  -6  -4   4        2.75        3.53      0.18 o
  -5  -4   4        0.19        0.20      0.10 o
  -4  -4   4        2.13        1.60      0.12 o
  -3  -4   4        0.60        1.06      0.14 o
  -2  -4   4       24.90       24.34      1.54 o
  -1  -4   4       72.64       86.41      3.12 o
   0  -4   4       31.24       30.54      0.99 o
   1  -4   4       11.12       13.23      0.65 o
   2  -4   4       18.76       19.77      0.98 o
   3  -4   4       18.32       21.74      1.77 o
   4  -4   4       21.92       20.94      0.44 o
   5  -4   4       95.57       79.73      1.77 o
   6  -4   4       13.67       14.44      0.21 o
   7  -4   4        1.18        1.07      0.15 o
   8  -4   4        1.95        3.40      0.23 o
  -7  -3   4        3.82        4.47      0.36 o
  -6  -3   4        0.00        0.07      0.10 o
  -5  -3   4        1.85        1.75      0.17 o
  -4  -3   4        0.34        0.36      0.28 o
  -3  -3   4        8.14        9.91      5.33 o
  -2  -3   4        1.85        0.94      0.92 o
  -1  -3   4       28.35       27.34     14.47 o
   0  -3   4       55.97       59.25     14.40 o
   1  -3   4       38.38       39.19      0.73 o
   2  -3   4        1.04        0.56      0.10 o
   3  -3   4        0.64        0.64      0.25 o
   4  -3   4        6.74        7.93      0.19 o
   5  -3   4       22.11       21.44      0.27 o
   6  -3   4        2.25        2.66      0.20 o
   7  -3   4        0.02        0.33      0.20 o
   8  -3   4        1.06        1.33      0.23 o
  -7  -2   4        0.06        0.31      0.12 o
  -6  -2   4        0.02       -0.03      0.20 o
  -5  -2   4        0.08        0.38      0.14 o
  -4  -2   4        2.83        1.62      0.15 o
  -3  -2   4       24.63       24.82      0.28 o
  -2  -2   4       64.22       87.89      0.47 o
  -1  -2   4      238.58      252.94      0.78 o
   0  -2   4        1.81        2.31      0.18 o
   1  -2   4        6.33        9.80      0.68 o
   2  -2   4      155.66      172.34     24.01 o
   3  -2   4       91.80       81.89      3.05 o
   4  -2   4       56.30       62.75      0.39 o
   5  -2   4        0.61        0.75      0.15 o
   6  -2   4        1.18        1.27      0.15 o
   7  -2   4        1.54        1.94      0.21 o
   8  -2   4        0.52        0.34      0.16 o
  -8  -1   4        2.64        2.40      0.18 o
  -7  -1   4        2.91        2.13      1.39 o
  -6  -1   4        0.00        0.37      0.19 o
  -5  -1   4       30.04       30.65      0.32 o
  -4  -1   4       51.04       49.71      0.36 o
  -3  -1   4       31.38       26.87      0.30 o
  -2  -1   4      272.89      234.11      0.71 o
  -1  -1   4      131.27      129.98      7.06 o
   0  -1   4      122.28      121.57      2.42 o
   1  -1   4        0.04        0.21      0.13 o
   2  -1   4        0.24        0.26      0.10 o
   3  -1   4        3.01        4.16      0.22 o
   4  -1   4        4.27        1.21      0.15 o
   5  -1   4      163.15      160.56      0.59 o
   6  -1   4        0.25        0.14      0.19 o
   7  -1   4        2.94        2.97      0.22 o
   8  -1   4        0.10        0.11      0.22 o
  -8   0   4        8.02        8.42      0.28 o
  -7   0   4        0.05        0.07      0.15 o
  -6   0   4        0.63        0.75      0.20 o
  -5   0   4        9.26        8.30      0.18 o
  -4   0   4        3.28        3.83      0.21 o
  -3   0   4       11.90       11.36      0.15 o
  -2   0   4       61.94       61.43      3.19 o
   0   0   4      198.23      173.41      5.93 o
   1   0   4      183.96      184.98      5.74 o
   2   0   4      194.42      195.65      5.53 o
   3   0   4        1.31        1.25      0.29 o
   4   0   4       83.85       84.65      0.48 o
   5   0   4       38.00       34.05      0.30 o
   6   0   4        1.46        1.76      0.21 o
   7   0   4        0.16        0.11      0.21 o
   8   0   4        0.01        0.17      0.22 o
  -8   1   4        0.28        0.30      0.23 o
  -7   1   4        7.04        7.03      0.25 o
  -6   1   4        2.19        1.70      0.15 o
  -5   1   4       23.45       22.67      1.71 o
  -4   1   4        1.86        2.17      0.41 o
  -3   1   4        5.08        2.75      0.28 o
  -2   1   4      139.59      134.96      2.16 o
  -1   1   4        0.24        1.72      0.17 o
   0   1   4      180.55      165.74      5.87 o
   1   1   4       55.08       74.75      1.76 o
   2   1   4        0.99        1.66      0.13 o
   3   1   4        8.79       10.25      0.17 o
   4   1   4        1.28        1.73      0.16 o
   5   1   4        0.79        0.77      0.15 o
   6   1   4        0.10        0.12      0.21 o
   7   1   4        1.41        1.20      0.23 o
  -8   2   4        0.76        0.95      0.23 o
  -7   2   4        0.48        0.44      0.21 o
  -6   2   4        0.22        0.18      0.14 o
  -5   2   4        0.13        0.31      0.26 o
  -4   2   4        5.66        6.93      0.16 o
  -3   2   4       37.42       48.44      0.85 o
  -2   2   4      196.72      204.71     11.83 o
  -1   2   4       42.13       45.06      1.25 o
   0   2   4        0.61        0.38      0.21 o
   1   2   4       10.17       12.25      0.19 o
   2   2   4       10.11       19.18      0.38 o
   3   2   4        0.07        0.06      0.11 o
   4   2   4       28.73       24.99      0.35 o
   5   2   4        1.16        1.09      0.21 o
   6   2   4        3.64        3.66      0.17 o
   7   2   4        2.96        2.51      0.25 o
  -8   3   4        5.98        7.51      0.27 o
  -7   3   4        0.98        0.98      0.15 o
  -6   3   4       18.43       14.93      0.62 o
  -5   3   4        4.28        4.48      0.15 o
  -4   3   4        4.44        4.00      0.15 o
  -3   3   4        2.23        2.92      0.13 o
  -2   3   4       30.72       45.94      3.03 o
  -1   3   4       76.43       72.91      0.35 o
   0   3   4        3.72        1.47      0.12 o
   1   3   4        0.28        0.62      0.14 o
   2   3   4        4.06        4.73      0.13 o
   3   3   4       15.66       14.58      0.73 o
   4   3   4        3.78        3.33      0.18 o
   5   3   4        0.62        0.53      0.18 o
   6   3   4        3.20        2.85      0.16 o
  -8   4   4        0.45        0.72      0.16 o
  -7   4   4        0.09        0.01      0.15 o
  -6   4   4        8.26        8.70      0.25 o
  -5   4   4        2.18        2.35      0.25 o
  -4   4   4        0.09        0.42      0.29 o
  -3   4   4       29.44       29.53      0.19 o
  -2   4   4       14.34       12.58      0.18 o
  -1   4   4        5.72        5.60      0.18 o
   0   4   4       74.61       86.48      2.17 o
   1   4   4      122.64      118.18      0.55 o
   2   4   4       27.10       27.06      1.06 o
   3   4   4        0.06       -0.08      0.14 o
   4   4   4        0.00        0.06      0.20 o
   5   4   4        0.47        0.33      0.21 o
   6   4   4        0.01        0.04      0.28 o
  -8   5   4        0.04       -0.02      0.16 o
  -7   5   4        0.01       -0.09      0.15 o
  -6   5   4        0.06        0.00      0.14 o
  -5   5   4       24.99       25.46      0.80 o
  -4   5   4       53.69       55.00      3.62 o
  -3   5   4       81.09       78.88      4.50 o
  -2   5   4        1.05        1.17      0.27 o
  -1   5   4       25.69       27.77      0.68 o
   0   5   4        0.45        0.26      0.18 o
   1   5   4       93.76       91.80      2.26 o
   2   5   4       15.04       15.17      0.51 o
   3   5   4        0.01        0.32      0.23 o
   4   5   4        1.63        1.69      0.21 o
   5   5   4        0.00       -0.07      0.21 o
  -7   6   4        1.19        1.48      0.16 o
  -6   6   4        1.50        1.43      0.29 o
  -5   6   4       15.85       15.04      0.17 o
  -4   6   4        8.08        7.78      0.30 o
  -3   6   4        1.64        1.71      0.15 o
  -2   6   4        8.14        6.56      0.39 o
  -1   6   4        0.75        0.60      0.14 o
   0   6   4        3.52        3.64      0.32 o
   1   6   4        0.11        0.26      0.32 o
   2   6   4        0.44        1.10      0.21 o
   3   6   4        1.62        1.97      0.20 o
   4   6   4        2.06        2.14      0.23 o
  -7   7   4        0.69        0.70      0.55 o
  -6   7   4        0.55        0.67      0.15 o
  -5   7   4        1.41        2.00      0.15 o
  -4   7   4        0.01       -0.14      0.14 o
  -3   7   4        0.10        0.07      0.12 o
  -2   7   4       12.28       10.09      0.23 o
  -1   7   4        4.18        3.52      0.23 o
   0   7   4        0.93        1.34      0.14 o
   1   7   4        9.19        8.44      0.21 o
   2   7   4       12.82       13.49      1.20 o
   3   7   4        0.11        0.33      0.15 o
  -6   8   4        2.34        2.25      0.20 o
  -5   8   4        0.43        0.72      0.23 o
  -4   8   4        4.56        4.59      0.11 o
  -3   8   4        0.02        0.18      0.12 o
  -2   8   4        5.46        4.25      0.30 o
  -1   8   4        0.13        0.02      0.19 o
   0   8   4        0.04        0.14      0.12 o
   1   8   4        6.45        6.55      0.67 o
   2   8   4        0.10        0.13      0.18 o
  -4   9   4        0.07        0.09      0.13 o
  -3   9   4        0.33        0.83      0.11 o
  -2   9   4        0.01       -0.07      0.20 o
  -1   9   4        0.04        0.03      0.13 o
   0   9   4        0.49        0.74      0.22 o
  -1  -9   5        0.51        0.67      0.14 o
   0  -9   5        0.00        0.08      0.22 o
   1  -9   5        0.02       -0.06      0.11 o
   2  -9   5        0.39        0.31      0.16 o
   3  -9   5        0.03        0.29      0.16 o
   4  -9   5        1.55        1.74      0.16 o
   5  -9   5        0.52        0.96      0.16 o
  -2  -8   5        3.45        3.80      0.27 o
  -1  -8   5        1.41        1.94      0.16 o
   0  -8   5        0.04        0.03      0.12 o
   1  -8   5        3.11        2.77      0.13 o
   2  -8   5        2.30        2.63      0.15 o
   3  -8   5        3.17        3.04      0.15 o
   4  -8   5        0.01        0.05      0.14 o
   5  -8   5        0.92        1.89      0.15 o
   6  -8   5        0.13        0.24      0.13 o
  -4  -7   5        0.24        0.08      0.13 o
  -3  -7   5        0.23        0.32      0.15 o
  -2  -7   5        0.22        0.53      0.15 o
  -1  -7   5        0.38        0.77      0.12 o
   0  -7   5        0.31        0.46      0.10 o
   1  -7   5       22.48       22.06      0.89 o
   2  -7   5        3.49        3.06      0.21 o
   3  -7   5        0.28        0.23      0.11 o
   4  -7   5       13.14       11.70      0.67 o
   5  -7   5        0.02       -0.03      0.12 o
   6  -7   5        0.45        0.38      0.15 o
   7  -7   5        1.20        1.39      0.18 o
  -5  -6   5        2.44        2.29      0.19 o
  -4  -6   5        2.27        2.80      0.22 o
  -3  -6   5        0.41        0.49      0.23 o
  -2  -6   5        0.99        0.60      0.17 o
  -1  -6   5        0.15        0.11      0.14 o
   0  -6   5       10.70       10.79      0.40 o
   1  -6   5       92.72       94.02      2.96 o
   2  -6   5       61.78       61.15      1.25 o
   3  -6   5       11.19        9.89      0.90 o
   4  -6   5        0.06        0.16      0.14 o
   5  -6   5        0.31        0.10      0.29 o
   6  -6   5        0.04       -0.02      0.12 o
   7  -6   5        0.85        1.39      0.19 o
  -5  -5   5        1.01        1.18      0.14 o
  -4  -5   5        6.39        8.34      0.25 o
  -3  -5   5        2.49        1.81      0.11 o
  -2  -5   5       54.77       57.20      1.89 o
  -1  -5   5        1.26        1.11      0.23 o
   0  -5   5      101.53      105.95      5.99 o
   1  -5   5       14.83       14.75      0.47 o
   2  -5   5       17.10       14.67      0.60 o
   3  -5   5        0.16        0.49      0.14 o
   4  -5   5        5.37        5.07      0.15 o
   5  -5   5        5.44        4.77      0.32 o
   6  -5   5        3.67        3.16      0.22 o
   7  -5   5        2.00        2.68      0.22 o
   8  -5   5        0.03        0.31      0.23 o
  -6  -4   5        1.07        1.62      0.10 o
  -5  -4   5        0.00        0.00      0.09 o
  -4  -4   5        0.83        1.00      0.11 o
  -3  -4   5       29.93       30.92      0.60 o
  -2  -4   5        0.10        0.37      0.11 o
  -1  -4   5        1.07        1.65      0.14 o
   0  -4   5        5.92        6.49      0.21 o
   1  -4   5       12.86       18.89      0.43 o
   2  -4   5        4.93        4.47      0.40 o
   3  -4   5       29.78       30.43      0.91 o
   4  -4   5        0.08       -0.09      0.12 o
   5  -4   5        0.18        0.54      0.19 o
   6  -4   5       36.78       37.72      0.32 o
   7  -4   5        0.53        0.79      0.22 o
   8  -4   5        0.30        0.26      0.16 o
  -7  -3   5        0.23        0.40      0.18 o
  -6  -3   5        0.00        0.11      0.12 o
  -5  -3   5       12.70       11.29      2.86 o
  -4  -3   5        0.72        0.60      0.23 o
  -3  -3   5        9.14        9.59      0.51 o
  -2  -3   5       11.37       14.76      0.26 o
  -1  -3   5       33.73       45.11      0.35 o
   0  -3   5       60.70       57.91      1.45 o
   1  -3   5       78.31       76.90     18.69 o
   2  -3   5       68.29       77.55      3.35 o
   3  -3   5       51.86       61.10      2.84 o
   4  -3   5        4.59        5.50      0.22 o
   5  -3   5       37.13       41.86      0.34 o
   6  -3   5        0.42        0.35      0.20 o
   7  -3   5        0.32        0.21      0.21 o
   8  -3   5        0.92        0.61      0.23 o
  -7  -2   5        0.00       -0.17      0.17 o
  -6  -2   5        0.39        0.37      0.19 o
  -5  -2   5       18.63       18.29      0.26 o
  -4  -2   5        6.10        5.91      0.22 o
  -3  -2   5        9.95        9.27      0.99 o
  -2  -2   5       12.02       17.69      1.49 o
  -1  -2   5      475.87      455.41      0.95 o
   0  -2   5        5.38        3.82      0.11 o
   1  -2   5        3.44        4.56      0.14 o
   2  -2   5      325.75      356.63     97.24 o
   3  -2   5       14.78       17.05      0.94 o
   4  -2   5       86.17       81.06      0.39 o
   5  -2   5        0.68        0.63      0.21 o
   6  -2   5        3.03        2.83      0.16 o
   7  -2   5        0.01        0.16      0.14 o
   8  -2   5        2.72        2.36      0.24 o
  -7  -1   5        0.31        0.48      0.21 o
  -6  -1   5        0.08        0.06      0.19 o
  -5  -1   5        1.34        1.70      0.19 o
  -4  -1   5      214.23      205.65      0.65 o
  -3  -1   5        2.04        3.22      0.15 o
  -1  -1   5       21.94       23.02      2.42 o
   0  -1   5       27.02       27.25      0.59 o
   1  -1   5        9.66        9.88      0.52 o
   2  -1   5        0.13        0.45      0.14 o
   3  -1   5        3.24        3.88      0.34 o
   4  -1   5       72.17       64.39      0.37 o
   5  -1   5        1.20        1.45      0.22 o
   6  -1   5        0.58        0.49      0.20 o
   7  -1   5        1.42        1.43      0.22 o
   8  -1   5        1.33        1.70      0.24 o
  -8   0   5        1.53        1.23      0.24 o
  -7   0   5        3.86        4.22      0.23 o
  -6   0   5        8.71        8.17      0.24 o
  -5   0   5       40.39       40.82      0.34 o
  -4   0   5        0.66        1.22      0.20 o
  -3   0   5       10.11       12.05      0.15 o
  -2   0   5      175.73      185.16      7.46 o
  -1   0   5       61.93       60.34      1.33 o
   0   0   5       88.83       90.47      1.86 o
   1   0   5      230.41      250.68     11.78 o
   2   0   5      255.68      286.71     11.54 o
   3   0   5        0.80        1.52      0.14 o
   4   0   5       44.93       40.49      0.37 o
   5   0   5       12.48       12.72      0.27 o
   6   0   5        0.92        0.82      0.15 o
   7   0   5        6.57        7.54      0.26 o
  -8   1   5        0.14        0.12      0.22 o
  -7   1   5        0.02        0.30      0.20 o
  -6   1   5        6.07        5.66      0.22 o
  -5   1   5        8.38        7.76      0.20 o
  -4   1   5        0.75        0.50      0.12 o
  -3   1   5        1.28        1.96      0.14 o
  -2   1   5       69.13       79.78      1.37 o
  -1   1   5       91.98       97.60      5.60 o
   0   1   5       47.89       52.75      1.95 o
   2   1   5        9.25        8.38      0.26 o
   3   1   5        0.53        0.76      0.12 o
   4   1   5        1.38        1.62      0.16 o
   5   1   5        0.16        0.06      0.20 o
   6   1   5        1.08        1.36      0.21 o
   7   1   5        2.55        2.71      0.25 o
  -8   2   5        0.84        0.59      0.16 o
  -7   2   5        0.04        0.65      0.20 o
  -6   2   5        0.00       -0.14      0.15 o
  -5   2   5       49.16       46.24      5.31 o
  -4   2   5        0.93        0.91      0.11 o
  -3   2   5       44.64       52.09      1.92 o
  -2   2   5       33.86       33.40      0.20 o
  -1   2   5      152.41      150.27      9.85 o
   0   2   5      126.24      140.56      1.91 o
   1   2   5        1.55        0.82      0.16 o
   2   2   5       12.16       13.99      0.19 o
   3   2   5        2.11        2.11      0.13 o
   4   2   5        5.87        4.01      1.07 o
   5   2   5        0.85        0.93      0.16 o
   6   2   5        2.33        2.13      0.17 o
   7   2   5        2.92        2.26      0.31 o
  -8   3   5        2.57        2.55      0.24 o
  -7   3   5        0.03        0.27      0.14 o
  -6   3   5        3.67        2.65      0.12 o
  -5   3   5        0.59        0.14      0.32 o
  -4   3   5        0.05        0.24      0.12 o
  -3   3   5       14.04       13.62      0.15 o
  -2   3   5      144.26      147.01      0.54 o
  -1   3   5       34.95       31.95      0.19 o
   0   3   5       70.92       70.02      0.91 o
   1   3   5        1.05        2.35      0.12 o
   2   3   5        5.65        2.73      0.13 o
   3   3   5       13.08       12.29      0.51 o
   4   3   5        0.17        0.06      0.13 o
   5   3   5        1.55        1.36      0.20 o
   6   3   5        4.48        3.23      0.18 o
  -8   4   5        0.02       -0.13      0.13 o
  -7   4   5        0.39        0.16      0.12 o
  -6   4   5        7.38        8.08      0.17 o
  -5   4   5        0.30        0.16      0.26 o
  -4   4   5        8.34        7.62      0.43 o
  -3   4   5        0.64        0.96      0.16 o
  -2   4   5        0.06        0.17      0.16 o
  -1   4   5        0.00        0.16      0.11 o
   0   4   5        0.91        0.40      0.11 o
   1   4   5       89.44       83.91      2.20 o
   2   4   5        2.18        2.67      0.12 o
   3   4   5        8.47        8.92      0.36 o
   4   4   5        1.92        2.23      0.17 o
   5   4   5        2.90        2.12      0.28 o
   6   4   5        0.21        0.17      0.24 o
  -7   5   5        0.02        0.04      0.12 o
  -6   5   5        9.74        9.14      0.56 o
  -5   5   5       16.92       15.55      0.69 o
  -4   5   5        1.36        1.27      0.10 o
  -3   5   5       40.37       38.40      0.76 o
  -2   5   5        1.59        1.44      0.12 o
  -1   5   5        7.57        7.38      0.40 o
   0   5   5        0.02        0.12      0.11 o
   1   5   5       64.80       65.53      3.79 o
   2   5   5        0.47        1.02      0.18 o
   3   5   5        2.04        2.65      0.13 o
   4   5   5        0.17        0.25      0.18 o
   5   5   5        0.05        0.19      0.22 o
  -7   6   5        1.60        1.85      0.18 o
  -6   6   5        2.19        2.59      0.59 o
  -5   6   5        1.75        1.52      0.13 o
  -4   6   5       25.12       21.97      0.31 o
  -3   6   5        3.61        3.25      0.45 o
  -2   6   5        0.49        0.37      0.11 o
  -1   6   5        0.46        0.53      0.12 o
   0   6   5        0.11        0.06      0.21 o
   1   6   5        2.90        2.94      0.13 o
   2   6   5        1.14        0.96      0.25 o
   3   6   5        0.28        0.27      0.15 o
   4   6   5        1.21        1.58      0.17 o
  -6   7   5        0.01        0.19      0.15 o
  -5   7   5        0.43        0.45      0.12 o
  -4   7   5        0.13        0.36      0.11 o
  -3   7   5        2.74        2.38      0.15 o
  -2   7   5        2.69        2.22      0.14 o
  -1   7   5        0.23        0.12      0.20 o
   0   7   5        2.84        3.37      0.19 o
   1   7   5        1.86        2.30      0.13 o
   2   7   5        2.16        2.42      0.14 o
   3   7   5        0.00       -0.14      0.15 o
  -5   8   5        0.02        0.41      0.13 o
  -4   8   5        0.11        0.23      0.14 o
  -3   8   5        0.10        0.17      0.11 o
  -2   8   5        0.28        0.40      0.13 o
  -1   8   5        1.03        1.25      0.27 o
   0   8   5        2.90        2.79      0.39 o
   1   8   5        0.28        0.55      0.12 o
  -3   9   5        1.96        2.47      0.13 o
  -2   9   5        1.32        1.46      0.15 o
  -1   9   5        0.07       -0.23      0.23 o
  -1  -9   6        0.41        0.48      0.24 o
   0  -9   6        0.59        0.75      0.16 o
   1  -9   6        1.59        1.52      0.16 o
   2  -9   6        3.31        3.55      0.14 o
   3  -9   6        0.02        0.08      0.21 o
   4  -9   6        0.01        0.20      0.16 o
  -2  -8   6        0.19        0.01      0.16 o
  -1  -8   6        3.48        4.02      0.18 o
   0  -8   6        1.49        1.29      0.17 o
   1  -8   6        0.27        0.12      0.09 o
   2  -8   6        0.81        0.63      0.31 o
   3  -8   6        0.58        0.58      0.13 o
   4  -8   6        0.00        0.12      0.15 o
   5  -8   6        1.83        1.66      0.19 o
   6  -8   6        0.01        0.28      0.16 o
  -3  -7   6        0.07        0.10      0.31 o
  -2  -7   6        1.01        1.14      0.15 o
  -1  -7   6        2.27        2.28      0.12 o
   0  -7   6        3.78        3.86      0.31 o
   1  -7   6       35.57       33.96      0.79 o
   2  -7   6        1.50        1.46      0.12 o
   3  -7   6        0.35        0.78      0.17 o
   4  -7   6        3.08        2.43      0.17 o
   5  -7   6        4.45        4.51      0.17 o
   6  -7   6        0.09        0.35      0.13 o
  -4  -6   6        0.00       -0.17      0.17 o
  -3  -6   6        0.00        0.23      0.12 o
  -2  -6   6        0.31        0.07      0.27 o
  -1  -6   6        1.96        1.60      0.12 o
   0  -6   6        2.10        1.99      0.10 o
   1  -6   6        9.76       10.64      0.51 o
   2  -6   6       33.67       34.43      0.25 o
   3  -6   6        1.03        0.98      0.14 o
   4  -6   6       13.06       10.66      0.88 o
   5  -6   6        0.00        0.20      0.12 o
   6  -6   6        0.82        1.05      0.26 o
   7  -6   6        0.31        0.84      0.22 o
  -5  -5   6        0.34        0.81      0.15 o
  -4  -5   6        2.78        3.19      0.20 o
  -3  -5   6        3.35        3.03      0.23 o
  -2  -5   6        0.00       -0.02      0.11 o
  -1  -5   6        0.59        0.59      0.11 o
   0  -5   6       74.99       79.03      3.41 o
   1  -5   6       29.75       30.86      1.29 o
   2  -5   6        1.43        1.53      0.12 o
   3  -5   6       14.67       13.87      0.78 o
   4  -5   6       15.38       13.72      1.23 o
   5  -5   6        0.00       -0.05      0.36 o
   6  -5   6        1.89        1.56      0.15 o
   7  -5   6        1.61        1.15      0.22 o
  -6  -4   6        2.50        2.52      0.15 o
  -5  -4   6        1.72        2.01      0.11 o
  -4  -4   6        0.00        0.05      0.11 o
  -3  -4   6        2.87        1.07      0.44 o
  -2  -4   6       19.85       19.47     10.41 o
  -1  -4   6        1.00        0.91      0.25 o
   0  -4   6       16.90       13.98      3.51 o
   1  -4   6       42.37       47.69      1.30 o
   2  -4   6        1.42        2.54      0.10 o
   3  -4   6        2.67        3.25      0.22 o
   4  -4   6        0.00        0.28      0.15 o
   5  -4   6        2.89        2.47      0.25 o
   6  -4   6       21.87       19.50      0.27 o
   7  -4   6        0.19        0.32      0.22 o
   8  -4   6        0.01        0.52      0.23 o
  -6  -3   6        4.65        4.36      1.20 o
  -5  -3   6        1.49        1.36      0.33 o
  -4  -3   6        0.00        0.06      0.11 o
  -3  -3   6        0.74        0.79      0.14 o
  -2  -3   6       11.09        9.19      0.28 o
  -1  -3   6        7.69        6.04      0.18 o
   0  -3   6        7.28        8.88      0.52 o
   1  -3   6      102.97      108.55      2.23 o
   2  -3   6       25.18       20.30      5.05 o
   3  -3   6       74.46       83.59      2.35 o
   4  -3   6        1.27        1.30      0.15 o
   5  -3   6       14.68       14.62      0.25 o
   6  -3   6        8.15        9.15      0.25 o
   7  -3   6        3.21        4.38      0.23 o
   8  -3   6        0.60        0.76      0.17 o
  -7  -2   6        1.37        1.11      0.66 o
  -6  -2   6        0.07        0.35      0.20 o
  -5  -2   6        0.76        1.09      0.20 o
  -4  -2   6        0.35        0.34      0.12 o
  -3  -2   6      185.98      168.08     11.79 o
  -2  -2   6       10.98       10.92      0.75 o
  -1  -2   6       25.95       28.31      1.22 o
   0  -2   6       75.18       78.89      0.86 o
   1  -2   6       34.96       39.92      0.91 o
   2  -2   6       12.41       18.06      0.16 o
   3  -2   6        8.96        6.29      1.00 o
   4  -2   6       78.62       78.21      0.39 o
   5  -2   6        0.28        0.16      0.14 o
   6  -2   6        0.27        0.25      0.14 o
   7  -2   6        0.16       -0.15      0.22 o
   8  -2   6        0.07        0.08      0.23 o
  -7  -1   6        0.00        0.09      0.21 o
  -6  -1   6        2.13        2.19      0.20 o
  -5  -1   6        0.30       -0.13      0.13 o
  -4  -1   6      131.03      121.05      0.51 o
  -3  -1   6      117.40      111.46      0.48 o
  -2  -1   6      203.98      201.93     19.63 o
  -1  -1   6        9.98       13.93      0.82 o
   0  -1   6        4.46        5.66      0.22 o
   1  -1   6        0.18        0.61      0.19 o
   2  -1   6        6.78        7.37      0.15 o
   3  -1   6       10.29        9.07      0.38 o
   4  -1   6      155.59      155.07      0.59 o
   5  -1   6        7.12        8.21      0.19 o
   6  -1   6        0.08        0.00      0.14 o
   7  -1   6        0.20        0.85      0.21 o
  -7   0   6        4.20        5.40      0.23 o
  -6   0   6        2.38        2.04      0.15 o
  -5   0   6       13.27       14.70      0.25 o
  -4   0   6       22.43       19.78      0.23 o
  -3   0   6       18.99       20.21      1.38 o
  -2   0   6      137.66      135.96      1.33 o
  -1   0   6        0.10        0.32      0.15 o
   0   0   6      105.15      101.57      4.95 o
   1   0   6       45.93       49.49      0.21 o
   2   0   6      190.67      191.18      2.36 o
   3   0   6        0.88        0.45      0.12 o
   4   0   6        0.56        0.71      0.21 o
   5   0   6       16.24       16.04      0.28 o
   6   0   6        0.50        0.71      0.21 o
   7   0   6        0.09        0.17      0.22 o
  -8   1   6        1.23        1.28      0.24 o
  -7   1   6        0.15        0.42      0.20 o
  -6   1   6        0.77        0.57      0.20 o
  -5   1   6        1.92        1.88      0.41 o
  -4   1   6        0.47        0.43      0.28 o
  -3   1   6        2.48        2.16      0.17 o
  -2   1   6        0.97        1.11      0.21 o
  -1   1   6      135.68      143.57      7.50 o
   0   1   6        0.34        0.17      0.11 o
   1   1   6      125.42      112.18      1.82 o
   2   1   6       33.02       31.34      0.68 o
   3   1   6        2.95        1.88      0.12 o
   4   1   6        5.48        5.85      0.40 o
   5   1   6        1.42        1.36      0.21 o
   6   1   6        0.20        0.44      0.21 o
   7   1   6        0.62        0.44      0.23 o
  -8   2   6        0.03        0.47      0.22 o
  -7   2   6        0.04        0.20      0.20 o
  -6   2   6        2.73        2.64      0.28 o
  -5   2   6        0.11        0.06      0.16 o
  -4   2   6        1.31        0.58      0.11 o
  -3   2   6       18.09       26.35      1.46 o
  -2   2   6       96.91       91.73      0.30 o
  -1   2   6       10.69        9.30      0.30 o
   0   2   6       10.20       11.27      0.14 o
   1   2   6        1.18        1.65      0.13 o
   2   2   6       13.97       15.05      0.51 o
   3   2   6        3.09        2.43      0.13 o
   4   2   6       12.95       13.00      0.38 o
   5   2   6        4.85        4.40      0.20 o
   6   2   6        0.03        0.36      0.26 o
  -8   3   6        4.15        4.44      0.26 o
  -7   3   6        0.33        0.13      0.50 o
  -6   3   6        4.83        4.33      0.12 o
  -5   3   6        8.45        6.62      0.19 o
  -4   3   6        1.23        0.95      0.26 o
  -3   3   6        2.34        1.20      0.14 o
  -2   3   6       15.17       18.16      0.34 o
  -1   3   6        2.44        3.77      0.28 o
   0   3   6       12.91       14.28      0.52 o
   1   3   6        9.47        9.23      0.35 o
   2   3   6        3.22        2.82      0.25 o
   3   3   6        0.00       -0.02      0.11 o
   4   3   6       29.09       28.12      1.17 o
   5   3   6        0.23        0.31      0.19 o
   6   3   6       10.33       10.50      0.52 o
  -7   4   6        0.27        0.41      0.15 o
  -6   4   6       20.95       21.94      0.37 o
  -5   4   6        2.43        2.83      0.14 o
  -4   4   6        5.07        4.56      0.15 o
  -3   4   6        3.67        3.79      0.14 o
  -2   4   6       21.57       21.60      0.96 o
  -1   4   6        7.33        7.51      0.14 o
   0   4   6      195.93      183.96      4.52 o
   1   4   6        0.42        0.33      0.15 o
   2   4   6        4.35        3.98      0.15 o
   3   4   6        9.35        8.81      1.02 o
   4   4   6        0.25        0.48      0.16 o
   5   4   6        0.14        0.13      0.22 o
  -7   5   6        0.00        0.19      0.15 o
  -6   5   6        6.36        6.44      0.44 o
  -5   5   6        1.92        2.02      0.12 o
  -4   5   6        1.27        1.52      0.12 o
  -3   5   6       66.75       65.23      4.57 o
  -2   5   6        2.45        2.48      0.27 o
  -1   5   6       11.67       12.09      0.16 o
   0   5   6       40.81       40.41      0.44 o
   1   5   6       27.23       26.14      1.57 o
   2   5   6        2.14        2.11      0.16 o
   3   5   6        2.23        2.54      0.13 o
   4   5   6        0.04        0.33      0.15 o
   5   5   6        0.00       -0.11      0.23 o
  -7   6   6        0.02        0.28      0.28 o
  -6   6   6        1.96        2.66      0.52 o
  -5   6   6        1.85        1.83      0.37 o
  -4   6   6       12.62       12.68      0.75 o
  -3   6   6       33.46       33.58      0.55 o
  -2   6   6        0.06        0.12      0.26 o
  -1   6   6        0.82        1.10      0.13 o
   0   6   6        0.00        0.06      0.11 o
   1   6   6        0.50        0.16      0.14 o
   2   6   6        0.10        0.13      0.15 o
   3   6   6       10.37       11.87      0.40 o
   4   6   6        0.41        0.20      0.16 o
  -6   7   6        0.22        0.18      0.15 o
  -5   7   6        0.61        0.75      0.15 o
  -4   7   6        0.20        0.48      0.28 o
  -3   7   6        1.28        1.06      0.14 o
  -2   7   6        1.34        1.03      0.10 o
  -1   7   6        1.69        1.89      0.12 o
   0   7   6        0.13        1.06      0.65 o
   1   7   6        2.17        2.51      0.15 o
   2   7   6        9.58        9.11      0.53 o
  -5   8   6        1.15        0.77      0.16 o
  -4   8   6        0.03        0.21      0.13 o
  -3   8   6        0.15        0.24      0.11 o
  -2   8   6        0.24        0.05      0.13 o
  -1   8   6        3.71        3.28      0.50 o
   0   8   6        1.51        1.90      0.13 o
   1   8   6        2.24        2.21      0.14 o
   0  -9   7        0.65        0.69      0.16 o
   1  -9   7        0.09        0.42      0.24 o
   2  -9   7        0.96        1.02      0.19 o
   3  -9   7        0.62        1.05      0.16 o
   4  -9   7        2.15        2.23      0.16 o
  -2  -8   7        1.25        1.23      0.17 o
  -1  -8   7        2.66        3.17      0.14 o
   0  -8   7        2.36        1.50      0.24 o
   1  -8   7        1.62        1.10      0.11 o
   2  -8   7        1.00        1.02      0.18 o
   3  -8   7        3.53        3.59      0.28 o
   4  -8   7        0.40        0.85      0.26 o
   5  -8   7        0.08        0.27      0.13 o
  -3  -7   7        0.15        0.29      0.21 o
  -2  -7   7        4.08        5.13      0.16 o
  -1  -7   7        0.02       -0.11      0.11 o
   0  -7   7        6.41        6.30      0.52 o
   1  -7   7       16.28       17.73      0.63 o
   2  -7   7        0.08        0.06      0.16 o
   3  -7   7        0.39        0.81      0.14 o
   4  -7   7        0.59        0.64      0.14 o
   5  -7   7        0.38        0.28      0.12 o
   6  -7   7        0.78        0.84      0.19 o
  -4  -6   7        0.95        1.24      0.11 o
  -3  -6   7        3.57        3.19      0.29 o
  -2  -6   7        0.11        0.25      0.11 o
  -1  -6   7        0.00        0.07      0.14 o
   0  -6   7        0.82        1.12      0.15 o
   1  -6   7       86.56       85.65      3.24 o
   2  -6   7       12.67       13.20      0.61 o
   3  -6   7        3.11        2.90      0.34 o
   4  -6   7        4.46        5.31      0.94 o
   5  -6   7        0.00        0.34      0.41 o
   6  -6   7        0.40        0.58      0.15 o
   7  -6   7        0.84        1.01      0.23 o
  -5  -5   7        0.64        1.11      0.13 o
  -4  -5   7        0.92        0.98      0.14 o
  -3  -5   7        2.10        2.42      0.26 o
  -2  -5   7       13.71       12.08      0.73 o
  -1  -5   7        4.42        3.31      0.34 o
   0  -5   7       11.95       10.55      0.68 o
   1  -5   7       78.87       79.35      1.33 o
   2  -5   7        4.50        5.62      0.29 o
   3  -5   7        3.38        3.64      0.23 o
   4  -5   7        4.73        4.62      0.17 o
   5  -5   7        1.37        1.16      0.18 o
   6  -5   7        0.42        0.39      0.20 o
   7  -5   7        0.48        0.41      0.15 o
  -6  -4   7        0.27        0.23      0.10 o
  -5  -4   7        2.35        2.98      0.93 o
  -4  -4   7        0.24        0.12      0.24 o
  -3  -4   7        4.31        2.71      0.88 o
  -2  -4   7       32.52       33.99      8.22 o
  -1  -4   7        8.41        7.08      3.82 o
   0  -4   7        0.80        1.11      0.36 o
   1  -4   7        7.40        6.78      0.63 o
   2  -4   7        1.75        3.06      0.12 o
   3  -4   7       11.12       11.73      0.74 o
   4  -4   7        9.02        7.18      0.12 o
   5  -4   7        0.01        0.07      0.16 o
   6  -4   7        7.90        6.62      0.23 o
   7  -4   7        8.51       10.10      0.21 o
  -6  -3   7        0.20        0.39      0.22 o
  -5  -3   7        0.08        0.23      0.35 o
  -4  -3   7        0.14        0.01      0.11 o
  -3  -3   7        0.39        0.04      0.11 o
  -2  -3   7       15.49       17.07      0.18 o
  -1  -3   7        1.90        1.93      0.18 o
   0  -3   7       13.70       12.26      0.35 o
   1  -3   7       98.67      104.94      3.91 o
   2  -3   7        2.08        2.05      0.43 o
   3  -3   7        2.22        2.86      0.09 o
   4  -3   7        0.41        0.52      0.11 o
   5  -3   7        8.40        8.02      0.19 o
   6  -3   7       14.14       16.15      0.27 o
   7  -3   7        0.48        0.87      0.22 o
  -7  -2   7        0.15        0.14      0.16 o
  -6  -2   7        0.11        0.21      0.15 o
  -5  -2   7        6.94        8.15      0.75 o
  -4  -2   7        1.57        1.82      0.14 o
  -3  -2   7       42.71       42.21      2.68 o
  -2  -2   7        0.17        0.31      0.33 o
  -1  -2   7        1.69        1.80      0.30 o
   0  -2   7       88.78       89.13      3.22 o
   1  -2   7       22.54       25.14      0.78 o
   2  -2   7        2.81        4.16      0.11 o
   3  -2   7       32.07       28.62      5.32 o
   4  -2   7        1.06        1.56      0.21 o
   5  -2   7       12.97       12.98      0.25 o
   6  -2   7        0.44        0.77      0.15 o
   7  -2   7        0.01        0.16      0.21 o
  -7  -1   7        0.21        0.49      0.21 o
  -6  -1   7        0.26        0.30      0.14 o
  -5  -1   7        2.76        2.55      0.15 o
  -4  -1   7       12.92       12.13      0.20 o
  -3  -1   7        0.01       -0.12      0.12 o
  -2  -1   7       16.55       17.18      0.17 o
  -1  -1   7      106.09      108.15      9.96 o
   0  -1   7        5.79        8.12      0.19 o
   1  -1   7        0.76        0.89      0.16 o
   2  -1   7        0.01        0.15      0.12 o
   3  -1   7       18.85       15.09      0.87 o
   4  -1   7       54.46       53.03      0.35 o
   5  -1   7        2.07        1.87      0.21 o
   6  -1   7        4.10        4.05      0.23 o
   7  -1   7        0.05        0.38      0.21 o
  -7   0   7        3.48        3.91      0.23 o
  -6   0   7        0.06        0.05      0.20 o
  -5   0   7        0.99        1.12      0.13 o
  -4   0   7       48.99       46.06      0.30 o
  -3   0   7       12.03       11.10      0.13 o
  -2   0   7       71.18       77.89      2.11 o
  -1   0   7        5.54        5.98      0.37 o
   0   0   7      144.69      139.36      3.10 o
   1   0   7       10.70        9.27      0.14 o
   2   0   7       39.16       43.29      2.05 o
   3   0   7       18.17       19.55      0.84 o
   4   0   7        8.92        8.39      2.22 o
   5   0   7       14.76       15.17      0.28 o
   6   0   7        2.55        3.18      0.23 o
   7   0   7        1.76        1.85      0.24 o
  -7   1   7        0.93        1.07      0.21 o
  -6   1   7       13.37       13.11      0.26 o
  -5   1   7        0.24        0.38      0.11 o
  -4   1   7        0.05        0.21      0.13 o
  -3   1   7        0.16        0.18      0.20 o
  -2   1   7        8.25        5.67      0.27 o
  -1   1   7        5.53        4.54      0.25 o
   0   1   7       44.39       44.32      0.61 o
   1   1   7      150.06      146.48      3.38 o
   2   1   7      141.17      147.48      2.22 o
   3   1   7       17.10       17.05      0.58 o
   4   1   7        1.59        1.69      0.14 o
   5   1   7        2.10        1.84      0.21 o
   6   1   7        0.13        0.10      0.21 o
   7   1   7        1.04        1.64      0.29 o
  -7   2   7        0.04        0.05      0.21 o
  -6   2   7        3.99        3.72      0.15 o
  -5   2   7        2.09        1.93      0.40 o
  -4   2   7       13.83       11.72      0.83 o
  -3   2   7       21.99       25.92      0.49 o
  -2   2   7       80.99       86.30      2.78 o
  -1   2   7       17.47       20.39      0.64 o
   0   2   7        4.71        3.37      0.12 o
   1   2   7       71.11       82.58      1.52 o
   2   2   7        1.14        1.00      0.12 o
   3   2   7       11.81        9.21      0.15 o
   4   2   7        0.78        0.76      0.12 o
   5   2   7        0.01       -0.01      0.19 o
   6   2   7        0.09        0.12      0.22 o
  -7   3   7        5.33        5.63      0.28 o
  -6   3   7        0.45        0.16      0.33 o
  -5   3   7       13.08       11.40      0.17 o
  -4   3   7        0.97        1.14      0.11 o
  -3   3   7       21.54       24.13      1.10 o
  -2   3   7        0.06        0.27      0.18 o
  -1   3   7        0.43        0.96      0.10 o
   0   3   7       35.14       31.34      1.12 o
   1   3   7       12.24       13.46      0.15 o
   2   3   7        1.79        2.04      0.14 o
   3   3   7        2.04        1.79      0.15 o
   4   3   7        0.01        0.01      0.14 o
   5   3   7        0.05        0.22      0.22 o
   6   3   7        0.67        0.89      0.23 o
  -7   4   7        2.53        2.29      0.16 o
  -6   4   7        0.26        0.61      0.18 o
  -5   4   7        0.07        0.31      0.10 o
  -4   4   7        0.00        0.15      0.11 o
  -3   4   7        0.45        0.98      0.27 o
  -2   4   7        0.01        0.06      0.23 o
  -1   4   7        1.85        2.28      0.10 o
   0   4   7       90.09       92.94      1.60 o
   1   4   7        4.02        4.59      0.13 o
   2   4   7        0.26        0.13      0.22 o
   3   4   7        3.79        3.74      0.25 o
   4   4   7        0.07        0.11      0.15 o
   5   4   7        0.03        0.01      0.22 o
  -7   5   7        0.05        0.16      0.48 o
  -6   5   7        5.28        4.83      0.40 o
  -5   5   7        0.28        0.56      0.14 o
  -4   5   7        0.10        0.30      0.17 o
  -3   5   7        8.59        8.05      0.12 o
  -2   5   7       26.11       26.33      1.61 o
  -1   5   7        0.11        0.21      0.13 o
   0   5   7        2.48        2.60      0.18 o
   1   5   7        5.62        4.97      0.29 o
   2   5   7        2.20        2.65      0.15 o
   3   5   7        0.92        1.41      0.28 o
   4   5   7        0.00        0.08      0.17 o
  -6   6   7        2.28        2.40      0.16 o
  -5   6   7        0.02        0.15      0.10 o
  -4   6   7        9.39        8.71      0.46 o
  -3   6   7        5.75        6.47      0.77 o
  -2   6   7        0.01        0.09      0.23 o
  -1   6   7        0.60        0.81      0.09 o
   0   6   7        0.07        0.25      0.11 o
   1   6   7        0.63        0.27      0.28 o
   2   6   7        0.02       -0.12      0.12 o
   3   6   7        0.96        1.00      0.25 o
  -5   7   7        0.15        0.20      0.13 o
  -4   7   7        0.88        0.85      0.26 o
  -3   7   7        2.40        2.15      0.12 o
  -2   7   7        0.39        0.28      0.12 o
  -1   7   7        1.10        1.43      0.13 o
   0   7   7        2.18        2.32      0.15 o
   1   7   7        1.47        1.53      0.13 o
   2   7   7        0.71        0.83      0.12 o
  -4   8   7        0.15        0.47      0.16 o
  -3   8   7        0.21        0.12      0.14 o
  -2   8   7        0.00        0.17      0.12 o
  -1   8   7        0.06       -0.16      0.16 o
   0   8   7        2.32        2.65      0.17 o
   1  -9   8        0.10        0.49      0.13 o
   2  -9   8        0.81        0.53      0.13 o
   3  -9   8        1.16        1.35      0.14 o
  -1  -8   8        1.76        1.97      0.27 o
   0  -8   8        2.03        1.38      0.23 o
   1  -8   8        0.18       -0.03      0.15 o
   2  -8   8        0.17        0.31      0.13 o
   3  -8   8        0.67        1.18      0.39 o
   4  -8   8        1.70        2.01      0.13 o
   5  -8   8        0.01        0.23      0.16 o
  -3  -7   8        0.02        0.31      0.12 o
  -2  -7   8        0.01        0.29      0.27 o
  -1  -7   8        0.01        0.13      0.21 o
   0  -7   8        5.47        5.52      0.40 o
   1  -7   8        8.67        8.10      0.26 o
   2  -7   8        0.68        0.91      0.12 o
   3  -7   8        0.30        0.20      0.14 o
   4  -7   8        0.01        0.38      0.24 o
   5  -7   8        2.37        2.37      0.71 o
   6  -7   8        0.04        0.11      0.14 o
  -4  -6   8        0.09        0.11      0.11 o
  -3  -6   8        1.15        1.15      0.11 o
  -2  -6   8        0.17        0.60      0.27 o
  -1  -6   8        0.17        0.10      0.11 o
   0  -6   8        1.10        1.26      0.12 o
   1  -6   8        7.21        8.58      0.55 o
   2  -6   8       14.11       13.43      0.48 o
   3  -6   8        3.04        2.88      0.13 o
   4  -6   8        7.46        6.47      0.27 o
   5  -6   8        2.77        2.96      0.30 o
   6  -6   8        0.03        0.21      0.16 o
  -5  -5   8        1.10        1.35      0.13 o
  -4  -5   8        0.01       -0.06      0.10 o
  -3  -5   8        3.40        3.52      0.18 o
  -2  -5   8        0.06        0.23      0.08 o
  -1  -5   8        0.76        0.45      0.51 o
   0  -5   8        0.63        0.77      0.10 o
   1  -5   8       57.30       58.22      1.39 o
   2  -5   8        1.76        2.02      0.14 o
   3  -5   8        1.97        2.03      0.29 o
   4  -5   8        6.64        5.48      0.31 o
   5  -5   8        0.04       -0.05      0.13 o
   6  -5   8        0.53        0.83      0.15 o
   7  -5   8        0.73        0.86      0.22 o
  -5  -4   8        1.40        1.63      0.57 o
  -4  -4   8        0.00       -0.10      0.10 o
  -3  -4   8        3.63        3.65      0.48 o
  -2  -4   8        6.48        4.38      0.16 o
  -1  -4   8        3.89        3.69      0.55 o
   0  -4   8       80.38       80.51      1.59 o
   1  -4   8        2.20        1.90      0.32 o
   2  -4   8        4.05        3.65      0.55 o
   3  -4   8        3.39        3.40      0.15 o
   4  -4   8        0.24        0.01      0.10 o
   5  -4   8        0.02        0.12      0.20 o
   6  -4   8        5.50        5.79      0.18 o
   7  -4   8        3.27        1.92      0.24 o
  -6  -3   8        6.04        6.36      1.71 o
  -5  -3   8        0.54        1.08      0.15 o
  -4  -3   8        6.00        4.31      0.22 o
  -3  -3   8        1.70        1.50      0.11 o
  -2  -3   8        8.62        9.13      0.44 o
  -1  -3   8        2.29        3.03      0.17 o
   0  -3   8        9.12        7.47      0.24 o
   1  -3   8        1.04        0.77      0.12 o
   2  -3   8        1.01        0.72      0.10 o
   3  -3   8       24.37       23.42      3.77 o
   4  -3   8       11.68       14.17      0.56 o
   5  -3   8        0.76        0.72      0.20 o
   6  -3   8       14.82       14.61      0.21 o
   7  -3   8        0.66        1.06      0.23 o
  -6  -2   8        2.00        2.36      0.31 o
  -5  -2   8        0.28        0.47      0.14 o
  -4  -2   8       18.36       15.64      0.98 o
  -3  -2   8       22.05       21.22      0.21 o
  -2  -2   8       21.84       20.70      1.61 o
  -1  -2   8        7.60        5.91      0.23 o
   0  -2   8       82.09       81.99      0.96 o
   1  -2   8        5.10        4.59      0.26 o
   2  -2   8        7.42        8.19      0.15 o
   3  -2   8      210.16      210.32      6.96 o
   4  -2   8        2.20        2.53      0.29 o
   5  -2   8        0.34        0.29      0.20 o
   6  -2   8        0.62        0.72      0.21 o
   7  -2   8        1.11        1.23      0.24 o
  -7  -1   8        0.94        0.50      0.16 o
  -6  -1   8        0.06        0.26      0.20 o
  -5  -1   8        0.08        0.72      0.19 o
  -4  -1   8        0.77        0.88      0.18 o
  -3  -1   8      386.97      377.31     37.93 o
  -2  -1   8        0.05        0.13      0.14 o
  -1  -1   8       95.62       90.92      1.62 o
   0  -1   8        5.68        4.44      0.80 o
   1  -1   8        0.20        0.00      0.14 o
   2  -1   8       11.57       11.79      0.66 o
   3  -1   8       20.10       19.10      0.21 o
   4  -1   8       14.93       16.61      5.14 o
   5  -1   8        0.09       -0.18      0.21 o
   6  -1   8        0.01        0.49      0.21 o
   7  -1   8        0.03        0.06      0.22 o
  -7   0   8        0.19        0.28      0.22 o
  -6   0   8        5.87        7.07      0.24 o
  -5   0   8        0.14        0.20      0.19 o
  -4   0   8       67.07       64.86      0.35 o
  -3   0   8       10.72       11.18      0.66 o
  -2   0   8        2.04        2.56      0.11 o
  -1   0   8        8.67       12.66      0.12 o
   0   0   8       35.24       35.75      0.59 o
   1   0   8        3.16        3.20      0.10 o
   2   0   8        0.01        0.06      0.10 o
   3   0   8       17.95       18.91      0.53 o
   4   0   8        4.71        4.96      0.37 o
   5   0   8        2.55        2.22      0.16 o
   6   0   8        1.70        1.89      0.23 o
   7   0   8        0.07       -0.07      0.23 o
  -7   1   8        1.10        1.41      0.16 o
  -6   1   8        0.64        0.78      0.15 o
  -5   1   8        0.44        0.44      0.10 o
  -4   1   8        3.39        3.43      0.12 o
  -3   1   8        1.38        1.85      0.11 o
  -2   1   8        1.35        1.13      0.08 o
  -1   1   8        9.76       11.83      0.34 o
   0   1   8       69.47       74.04      2.25 o
   1   1   8        0.53        0.61      0.10 o
   2   1   8      103.93      102.98      5.29 o
   3   1   8        3.54        3.55      0.15 o
   4   1   8        9.95        9.49      0.22 o
   5   1   8        0.03        0.27      0.21 o
   6   1   8        0.74        0.77      0.22 o
  -7   2   8        0.02       -0.18      0.22 o
  -6   2   8        0.02        0.18      0.12 o
  -5   2   8        1.23        1.23      0.12 o
  -4   2   8        0.01        0.27      0.11 o
  -3   2   8       10.89       10.82      0.38 o
  -2   2   8        0.07        0.26      0.11 o
  -1   2   8       24.23       25.33      0.77 o
   0   2   8        2.43        1.89      0.14 o
   1   2   8       65.99       63.29      0.56 o
   2   2   8        0.15        0.22      0.12 o
   3   2   8        8.78        8.03      0.30 o
   4   2   8        0.70        0.62      0.14 o
   5   2   8        0.06       -0.05      0.19 o
   6   2   8        0.03       -0.06      0.28 o
  -7   3   8        0.06        0.39      0.13 o
  -6   3   8        0.84        1.17      0.12 o
  -5   3   8        5.03        4.76      0.29 o
  -4   3   8        0.29        0.63      0.13 o
  -3   3   8        9.19        8.56      0.39 o
  -2   3   8       10.30       10.11      0.16 o
  -1   3   8       62.28       67.74      2.53 o
   0   3   8        1.04        1.49      0.12 o
   1   3   8        1.98        1.47      0.12 o
   2   3   8        0.22        0.15      0.14 o
   3   3   8        3.02        2.56      0.15 o
   4   3   8        2.64        1.99      0.19 o
   5   3   8        0.07        0.23      0.22 o
  -7   4   8        1.31        0.39      0.13 o
  -6   4   8        1.82        2.10      0.15 o
  -5   4   8        1.23        1.19      0.35 o
  -4   4   8        0.99        0.99      0.11 o
  -3   4   8        1.23        1.45      0.35 o
  -2   4   8        0.57        0.76      0.27 o
  -1   4   8       15.67       19.12      0.25 o
   0   4   8       23.50       20.70      0.56 o
   1   4   8       16.20       15.64      0.44 o
   2   4   8        1.98        1.71      0.19 o
   3   4   8        0.26        0.21      0.12 o
   4   4   8        2.22        2.09      0.16 o
   5   4   8        0.36        0.43      0.30 o
  -6   5   8        2.75        1.88      0.19 o
  -5   5   8        0.03        0.23      0.12 o
  -4   5   8        5.50        5.73      0.48 o
  -3   5   8        0.39        0.45      0.18 o
  -2   5   8       11.80       12.78      0.77 o
  -1   5   8        0.28        0.29      0.10 o
   0   5   8       36.87       36.23      1.40 o
   1   5   8        1.31        0.86      0.12 o
   2   5   8        1.87        2.50      0.15 o
   3   5   8        2.20        2.54      0.21 o
   4   5   8        0.05        0.30      0.16 o
  -6   6   8        0.08        0.38      0.20 o
  -5   6   8        0.86        1.06      0.13 o
  -4   6   8        1.14        1.14      0.12 o
  -3   6   8       22.77       23.00      0.20 o
  -2   6   8        1.55        1.52      0.11 o
  -1   6   8        0.00        0.31      0.12 o
   0   6   8        0.00        0.09      0.19 o
   1   6   8        0.14        0.65      0.15 o
   2   6   8        0.74        0.85      0.13 o
   3   6   8        1.25        1.55      0.14 o
  -5   7   8        0.01        0.24      0.13 o
  -4   7   8        0.28        0.24      0.13 o
  -3   7   8        1.42        1.49      0.31 o
  -2   7   8        0.04       -0.09      0.16 o
  -1   7   8        2.03        2.13      0.25 o
   0   7   8        0.34        0.54      0.13 o
   1   7   8        0.70        0.20      0.46 o
  -2   8   8        0.08        0.12      0.14 o
  -1  -8   9        0.06       -0.08      0.27 o
   0  -8   9        7.63        6.27      0.39 o
   1  -8   9        0.09       -0.05      0.13 o
   2  -8   9        2.04        1.90      0.15 o
   3  -8   9        0.01        0.14      0.12 o
   4  -8   9        0.07        0.22      0.28 o
  -2  -7   9        0.12        0.21      0.31 o
  -1  -7   9        3.51        3.93      0.46 o
   0  -7   9       11.60       10.94      0.30 o
   1  -7   9        0.00        0.03      0.18 o
   2  -7   9        0.09        0.13      0.12 o
   3  -7   9        0.43        0.81      0.09 o
   4  -7   9        0.22        0.57      0.21 o
   5  -7   9        1.32        1.36      0.30 o
  -4  -6   9        0.21        0.53      0.21 o
  -3  -6   9        0.04        0.18      0.11 o
  -2  -6   9        2.47        2.57      0.19 o
  -1  -6   9        0.32        0.65      0.14 o
   0  -6   9        7.96        8.39      0.31 o
   1  -6   9        1.75        2.76      0.33 o
   2  -6   9        7.41        6.59      0.43 o
   3  -6   9        5.91        5.64      0.39 o
   4  -6   9        0.67        0.64      0.12 o
   5  -6   9        1.16        1.58      0.34 o
   6  -6   9        0.21        0.31      0.18 o
  -4  -5   9        0.41        0.35      0.13 o
  -3  -5   9        5.87        5.38      1.43 o
  -2  -5   9        0.51        0.42      0.16 o
  -1  -5   9        7.45        5.39      1.39 o
   0  -5   9        0.26        0.29      0.17 o
   1  -5   9       41.16       41.90      6.94 o
   2  -5   9       27.70       29.43      0.59 o
   3  -5   9        3.06        2.80      0.12 o
   4  -5   9        1.50        1.73      0.13 o
   5  -5   9        0.04       -0.05      0.14 o
   6  -5   9        0.30        0.86      0.22 o
  -5  -4   9        0.96        0.57      0.34 o
  -4  -4   9        2.03        3.09      0.25 o
  -3  -4   9        0.36        0.77      0.19 o
  -2  -4   9       11.93       10.12      0.14 o
  -1  -4   9        4.76        3.77      0.74 o
   0  -4   9        1.76        1.57      0.17 o
   1  -4   9        5.38        4.18      0.74 o
   2  -4   9        3.60        4.10      0.11 o
   3  -4   9        1.00        0.91      0.09 o
   4  -4   9        0.12        0.11      0.12 o
   5  -4   9        0.02        0.03      0.20 o
   6  -4   9        1.19        1.96      0.16 o
   7  -4   9        2.66        1.98      0.24 o
  -6  -3   9        0.03        0.13      0.25 o
  -5  -3   9        3.03        3.12      0.12 o
  -4  -3   9        4.69        3.49      0.21 o
  -3  -3   9        1.50        1.35      0.21 o
  -2  -3   9        0.00        0.07      0.48 o
  -1  -3   9        6.69        6.43      0.54 o
   0  -3   9       25.76       26.61      0.43 o
   1  -3   9        2.74        2.46      0.10 o
   2  -3   9        9.72        9.92      0.49 o
   3  -3   9        0.06        0.21      0.35 o
   4  -3   9        1.36        1.54      0.12 o
   5  -3   9        0.38        0.58      0.20 o
   6  -3   9        3.22        2.68      0.23 o
   7  -3   9        3.27        3.22      0.25 o
  -6  -2   9        0.16        0.17      0.11 o
  -5  -2   9        0.05        0.15      0.14 o
  -4  -2   9        8.81        7.39      1.22 o
  -3  -2   9        7.38        6.98      0.42 o
  -2  -2   9        0.04        0.74      0.59 o
  -1  -2   9        2.35        2.72      0.24 o
   0  -2   9        2.02        2.12      0.10 o
   1  -2   9       15.29       14.09      0.24 o
   2  -2   9       10.14        9.90      0.25 o
   3  -2   9       13.51       12.34      0.28 o
   4  -2   9        1.32        1.01      0.13 o
   5  -2   9        0.30        0.32      0.15 o
   6  -2   9        1.91        2.38      0.22 o
   7  -2   9        0.04        0.29      0.22 o
  -6  -1   9        0.06       -0.07      0.19 o
  -5  -1   9        0.05        0.36      0.23 o
  -4  -1   9        0.26        0.28      0.11 o
  -3  -1   9        0.80        0.93      0.25 o
  -2  -1   9        3.45        2.83      0.15 o
  -1  -1   9        3.73        3.50      0.15 o
   0  -1   9       28.25       29.50      0.93 o
   1  -1   9        0.00        0.29      0.11 o
   2  -1   9        0.00        0.06      0.12 o
   3  -1   9       36.80       39.57      2.12 o
   4  -1   9        1.24        0.99      0.16 o
   5  -1   9        0.91        1.56      0.21 o
   6  -1   9        0.87        1.08      0.22 o
  -7   0   9        1.02        0.55      0.23 o
  -6   0   9        2.73        2.54      0.16 o
  -5   0   9        0.38        0.34      0.20 o
  -4   0   9       17.73       14.55      1.36 o
  -3   0   9        5.96        5.94      0.13 o
  -2   0   9        6.29        6.60      0.20 o
  -1   0   9        6.80        7.48      0.30 o
   0   0   9        9.05        7.65      0.24 o
   1   0   9        0.78        1.19      0.10 o
   2   0   9        0.02        0.12      0.10 o
   3   0   9        5.62        6.43      0.32 o
   4   0   9        0.16        0.30      0.15 o
   5   0   9        0.47        0.46      0.21 o
   6   0   9        5.71        5.84      0.26 o
  -7   1   9        2.63        3.15      0.24 o
  -6   1   9        0.06        0.29      0.14 o
  -5   1   9        0.97        1.05      0.11 o
  -4   1   9       10.70       10.06      0.58 o
  -3   1   9        0.00        0.06      0.13 o
  -2   1   9        0.26        1.16      0.53 o
  -1   1   9        0.10        0.49      0.10 o
   0   1   9        1.84        1.83      0.12 o
   1   1   9        4.66        4.45      0.21 o
   2   1   9       94.28       89.30      3.22 o
   3   1   9        4.97        4.83      0.14 o
   4   1   9        2.11        1.98      0.14 o
   5   1   9        3.33        3.74      0.23 o
   6   1   9        0.26        0.57      0.23 o
  -7   2   9        0.01       -0.08      0.22 o
  -6   2   9        2.03        1.53      0.24 o
  -5   2   9        1.77        1.88      0.12 o
  -4   2   9       11.16       10.58      0.35 o
  -3   2   9        0.53        0.73      0.10 o
  -2   2   9        0.07       -0.04      0.12 o
  -1   2   9       39.87       39.93      1.58 o
   0   2   9        0.20        0.36      0.10 o
   1   2   9       11.03       11.25      0.14 o
   2   2   9       26.03       23.82      0.71 o
   3   2   9       14.16       12.04      0.22 o
   4   2   9        0.16        0.03      0.13 o
   5   2   9        1.25        1.44      0.23 o
  -7   3   9        2.88        3.35      0.17 o
  -6   3   9        0.00        0.18      0.12 o
  -5   3   9        2.98        2.29      0.15 o
  -4   3   9       10.27        8.75      0.83 o
  -3   3   9        1.55        2.06      0.23 o
  -2   3   9        3.80        3.99      0.23 o
  -1   3   9       43.66       47.10      0.77 o
   0   3   9        0.94        0.96      0.12 o
   1   3   9        0.26        0.47      0.12 o
   2   3   9        0.01        0.16      0.19 o
   3   3   9        2.09        1.95      0.27 o
   4   3   9        0.08       -0.03      0.15 o
   5   3   9        6.95        7.64      0.36 o
  -6   4   9        0.43        0.01      0.25 o
  -5   4   9        4.63        4.34      0.53 o
  -4   4   9        0.08        0.16      0.10 o
  -3   4   9        0.04        0.05      0.09 o
  -2   4   9        0.46        0.35      0.10 o
  -1   4   9       35.60       37.13      0.19 o
   0   4   9        9.21        9.30      0.14 o
   1   4   9        0.07        0.16      0.12 o
   2   4   9        0.05        0.13      0.14 o
   3   4   9        0.19        0.21      0.15 o
   4   4   9        1.93        1.78      0.17 o
  -6   5   9        0.06        0.05      0.36 o
  -5   5   9        0.30        0.12      0.24 o
  -4   5   9        0.68        0.71      0.12 o
  -3   5   9        0.94        1.21      0.11 o
  -2   5   9       10.80       11.54      0.15 o
  -1   5   9        5.10        4.95      0.31 o
   0   5   9        0.60        0.67      0.13 o
   1   5   9        2.40        2.81      0.24 o
   2   5   9        3.46        3.48      0.17 o
   3   5   9        0.55        0.38      0.13 o
  -5   6   9        0.43        0.34      0.32 o
  -4   6   9        1.84        1.97      0.36 o
  -3   6   9        7.59        6.76      0.14 o
  -2   6   9        2.91        2.72      0.17 o
  -1   6   9        0.37        0.64      0.16 o
   0   6   9        2.69        2.39      0.29 o
   1   6   9        0.13        0.18      0.13 o
   2   6   9        2.37        2.43      0.17 o
  -4   7   9        1.15        0.67      0.11 o
  -3   7   9        0.48        0.58      0.16 o
  -2   7   9        0.90        0.95      0.11 o
  -1   7   9        1.09        1.43      0.18 o
   0   7   9        0.31        0.72      0.13 o
   0  -8  10        0.16        0.73      0.16 o
   1  -8  10        0.09        0.19      0.11 o
   2  -8  10        0.49        0.47      0.11 o
   3  -8  10        1.06        1.44      0.15 o
  -2  -7  10        0.10        0.24      0.11 o
  -1  -7  10        3.13        4.45      0.62 o
   0  -7  10        5.35        6.03      0.12 o
   1  -7  10        0.02        0.22      0.14 o
   2  -7  10        0.28        0.53      0.18 o
   3  -7  10        0.91        0.52      0.13 o
   4  -7  10        0.85        1.04      0.14 o
   5  -7  10        0.02        0.09      0.14 o
  -3  -6  10        0.81        0.89      0.12 o
  -2  -6  10        0.01        0.19      0.12 o
  -1  -6  10        0.08        0.02      0.34 o
   0  -6  10        1.50        2.12      0.13 o
   1  -6  10        0.21        0.42      0.17 o
   2  -6  10        5.85        5.30      0.15 o
   3  -6  10        0.25        0.56      0.09 o
   4  -6  10        0.00        0.02      0.12 o
   5  -6  10        2.92        2.99      0.26 o
  -4  -5  10        0.02       -0.05      0.11 o
  -3  -5  10        0.17        0.29      0.12 o
  -2  -5  10        0.18        0.20      0.09 o
  -1  -5  10        0.37        0.48      0.16 o
   0  -5  10        0.06       -0.09      0.09 o
   1  -5  10        6.73        6.11      1.07 o
   2  -5  10       22.48       23.15      0.62 o
   3  -5  10        5.11        4.94      0.27 o
   4  -5  10        2.52        3.00      0.24 o
   5  -5  10        1.81        2.18      0.17 o
   6  -5  10        0.00        0.39      0.15 o
  -5  -4  10        0.56        0.23      0.13 o
  -4  -4  10        1.41        1.70      0.15 o
  -3  -4  10        1.36        1.56      0.21 o
  -2  -4  10        1.65        1.36      0.11 o
  -1  -4  10        0.03        0.16      0.31 o
   0  -4  10        0.14        0.14      0.21 o
   1  -4  10       27.17       30.23      0.92 o
   2  -4  10        2.35        2.47      0.46 o
   3  -4  10        0.12        0.27      0.10 o
   4  -4  10        0.06        0.01      0.09 o
   5  -4  10        0.01        0.14      0.12 o
   6  -4  10        1.14        1.90      0.23 o
  -5  -3  10        0.55        1.98      0.16 o
  -4  -3  10        1.35        1.44      0.23 o
  -3  -3  10        0.02        0.00      0.14 o
  -2  -3  10        3.29        3.21      0.32 o
  -1  -3  10       14.89       13.30      0.46 o
   0  -3  10       13.63       13.60      0.47 o
   1  -3  10        0.00       -0.02      0.16 o
   2  -3  10       28.97       29.85      1.66 o
   3  -3  10        0.05        0.18      0.09 o
   4  -3  10        6.70        6.28      0.35 o
   5  -3  10        0.09        0.19      0.14 o
   6  -3  10        4.30        4.22      0.24 o
  -6  -2  10        1.78        1.83      0.12 o
  -5  -2  10        0.00        0.08      0.16 o
  -4  -2  10       26.49       24.06      1.22 o
  -3  -2  10        0.89        1.13      0.14 o
  -2  -2  10        1.55        1.69      0.12 o
  -1  -2  10        0.02       -0.10      0.10 o
   0  -2  10        0.95        1.73      0.14 o
   1  -2  10       27.70       28.90      0.43 o
   2  -2  10       30.08       32.94      1.20 o
   3  -2  10       24.01       26.44      0.98 o
   4  -2  10        7.21        7.13      2.03 o
   5  -2  10        0.03       -0.21      0.21 o
   6  -2  10        3.91        3.99      0.24 o
  -6  -1  10        0.26        0.43      0.15 o
  -5  -1  10        0.30        0.67      0.14 o
  -4  -1  10       17.54       16.22      0.16 o
  -3  -1  10       16.30       16.62      1.00 o
  -2  -1  10       25.17       28.27      0.61 o
  -1  -1  10        2.12        2.11      0.30 o
   0  -1  10       36.02       32.70      0.77 o
   1  -1  10        0.25        0.62      0.09 o
   2  -1  10        0.13        0.07      0.09 o
   3  -1  10       30.85       29.98      0.53 o
   4  -1  10        0.00        0.24      0.15 o
   5  -1  10        3.61        4.10      0.23 o
   6  -1  10        0.03        0.14      0.22 o
  -6   0  10        0.54        0.77      0.18 o
  -5   0  10        0.95        1.65      0.14 o
  -4   0  10        1.49        1.31      0.10 o
  -3   0  10       73.90       85.12      3.76 o
  -2   0  10        0.28        0.58      0.11 o
  -1   0  10       48.47       46.06      2.50 o
   0   0  10        0.11        0.21      0.09 o
   1   0  10        0.03        0.32      0.14 o
   2   0  10        1.46        1.61      0.10 o
   3   0  10        1.35        1.53      0.13 o
   4   0  10        4.30        4.30      0.18 o
   5   0  10        1.60        1.65      0.16 o
   6   0  10        0.28       -0.24      0.24 o
  -6   1  10        2.11        2.99      0.22 o
  -5   1  10        0.03       -0.07      0.12 o
  -4   1  10        2.36        2.46      0.21 o
  -3   1  10        3.05        3.03      0.17 o
  -2   1  10        0.18        0.18      0.20 o
  -1   1  10        2.51        3.81      0.10 o
   0   1  10        3.81        4.20      0.11 o
   1   1  10        0.00        0.10      0.11 o
   2   1  10        0.10        0.08      0.18 o
   3   1  10       11.55       11.06      0.39 o
   4   1  10        0.13        0.20      0.13 o
   5   1  10        1.79        1.57      0.23 o
  -6   2  10        0.00        0.01      0.10 o
  -5   2  10        0.08        0.12      0.13 o
  -4   2  10        5.34        5.30      0.26 o
  -3   2  10        0.29        0.44      0.11 o
  -2   2  10        3.70        5.35      0.12 o
  -1   2  10        5.35        5.61      0.22 o
   0   2  10        1.72        2.15      0.25 o
   1   2  10        2.63        2.07      0.10 o
   2   2  10        7.84        7.66      0.23 o
   3   2  10        0.03        0.11      0.14 o
   4   2  10        0.11        0.10      0.16 o
   5   2  10        1.18        1.07      0.29 o
  -6   3  10        0.15        0.25      0.22 o
  -5   3  10        0.01        0.06      0.14 o
  -4   3  10        1.49        1.53      0.31 o
  -3   3  10        0.57        0.64      0.11 o
  -2   3  10       15.22       16.79      0.44 o
  -1   3  10        3.40        3.21      0.18 o
   0   3  10        7.32        7.62      0.20 o
   1   3  10        2.49        2.24      0.11 o
   2   3  10        1.14        1.24      0.13 o
   3   3  10        0.73        0.82      0.15 o
   4   3  10        0.07        0.51      0.17 o
  -6   4  10        0.00       -0.02      0.35 o
  -5   4  10        0.58        0.06      0.24 o
  -4   4  10        0.20        0.49      0.10 o
  -3   4  10        0.00        0.05      0.10 o
  -2   4  10        1.09        1.05      0.10 o
  -1   4  10       26.94       26.75      0.64 o
   0   4  10        0.27        0.53      0.09 o
   1   4  10        0.93        1.17      0.13 o
   2   4  10        1.70        1.85      0.12 o
   3   4  10        0.04        0.32      0.15 o
  -5   5  10        0.39        0.65      0.16 o
  -4   5  10        0.16       -0.01      0.30 o
  -3   5  10        0.35        0.56      0.10 o
  -2   5  10        1.25        1.33      0.14 o
  -1   5  10        0.09        0.36      0.13 o
   0   5  10        0.08       -0.01      0.11 o
   1   5  10        0.49        0.37      0.17 o
   2   5  10        2.43        2.89      0.34 o
  -4   6  10        0.60        0.21      0.13 o
  -3   6  10        0.69        0.62      0.18 o
  -2   6  10       10.81       10.88      0.16 o
  -1   6  10        0.12        0.30      0.13 o
   0   6  10        0.02       -0.03      0.19 o
   1   6  10        0.01        0.15      0.13 o
  -1  -7  11        0.46        0.77      0.13 o
   0  -7  11        3.95        3.71      0.13 o
   1  -7  11        0.00        0.11      0.15 o
   2  -7  11        0.08       -0.12      0.18 o
   3  -7  11        0.21        0.25      0.11 o
   4  -7  11        0.08        0.27      0.12 o
  -2  -6  11        0.03        0.22      0.10 o
  -1  -6  11        0.63        0.66      0.11 o
   0  -6  11        3.04        3.32      0.35 o
   1  -6  11        2.12        1.82      0.13 o
   2  -6  11        1.21        1.48      0.15 o
   3  -6  11        2.42        1.58      0.10 o
   4  -6  11        0.29        0.45      0.13 o
   5  -6  11        1.19        0.83      0.14 o
  -3  -5  11        0.02        0.11      0.13 o
  -2  -5  11        1.95        1.18      0.34 o
  -1  -5  11        0.96        0.64      0.35 o
   0  -5  11        0.01        0.29      0.19 o
   1  -5  11        0.02        0.07      0.18 o
   2  -5  11       13.57       12.79      0.52 o
   3  -5  11        1.56        1.43      0.09 o
   4  -5  11        0.21        0.19      0.10 o
   5  -5  11        0.00        0.16      0.13 o
  -4  -4  11        0.26        0.32      0.22 o
  -3  -4  11        1.11        1.14      0.14 o
  -2  -4  11        0.35        0.30      0.17 o
  -1  -4  11       24.20       22.76      2.07 o
   0  -4  11        0.07        0.27      0.09 o
   1  -4  11       22.95       23.94      0.75 o
   2  -4  11        1.43        1.28      0.28 o
   3  -4  11        0.50        0.67      0.18 o
   4  -4  11        0.80        0.95      0.11 o
   5  -4  11        0.77        0.84      0.14 o
   6  -4  11        0.27        0.80      0.23 o
  -5  -3  11        6.39        5.70      0.15 o
  -4  -3  11        0.12       -0.12      0.12 o
  -3  -3  11        0.08        0.03      0.21 o
  -2  -3  11        4.52        4.20      0.63 o
  -1  -3  11        0.36        0.63      0.14 o
   0  -3  11        0.40        0.42      0.17 o
   1  -3  11        2.02        1.96      0.14 o
   2  -3  11       14.73       15.56      0.57 o
   3  -3  11        0.29        0.39      0.10 o
   4  -3  11        0.03        0.11      0.12 o
   5  -3  11        0.52        0.95      0.21 o
   6  -3  11        0.28        0.24      0.23 o
  -5  -2  11        3.49        3.20      0.14 o
  -4  -2  11        4.89        4.34      0.21 o
  -3  -2  11        0.06        0.11      0.14 o
  -2  -2  11        0.02       -0.17      0.31 o
  -1  -2  11        0.07        0.39      0.23 o
   0  -2  11        3.78        4.15      0.13 o
   1  -2  11        2.62        2.89      0.20 o
   2  -2  11       25.75       29.03      1.07 o
   3  -2  11        1.14        1.44      0.12 o
   4  -2  11        3.69        3.78      0.31 o
   5  -2  11        0.24        0.30      0.22 o
   6  -2  11        0.60        0.99      0.24 o
  -6  -1  11        0.10        0.28      0.19 o
  -5  -1  11        0.01        0.01      0.32 o
  -4  -1  11        3.93        4.12      0.74 o
  -3  -1  11        0.00        0.14      0.13 o
  -2  -1  11       43.59       47.56      0.90 o
  -1  -1  11        1.76        1.29      0.30 o
   0  -1  11        8.32        8.09      0.16 o
   1  -1  11        2.52        2.04      0.10 o
   2  -1  11        7.39        7.83      0.14 o
   3  -1  11        0.38        0.36      0.11 o
   4  -1  11        0.07       -0.03      0.16 o
   5  -1  11        1.25        1.13      0.16 o
   6  -1  11        0.06        0.39      0.22 o
  -6   0  11        0.37        0.50      0.28 o
  -5   0  11        0.55        0.90      0.38 o
  -4   0  11        0.01       -0.10      0.10 o
  -3   0  11       30.68       29.06      1.19 o
  -2   0  11        3.38        3.76      0.09 o
  -1   0  11        5.21        4.25      0.13 o
   0   0  11        1.52        1.78      0.11 o
   1   0  11        1.41        1.75      0.12 o
   2   0  11        0.02        0.18      0.10 o
   3   0  11        0.17        0.27      0.12 o
   4   0  11        0.08        0.22      0.15 o
   5   0  11        2.07        2.23      0.24 o
  -6   1  11        2.27        2.26      0.17 o
  -5   1  11        2.09        2.03      0.11 o
  -4   1  11        2.65        2.46      0.17 o
  -3   1  11        0.75        1.08      0.13 o
  -2   1  11        0.52        0.81      0.22 o
  -1   1  11        1.24        1.52      0.12 o
   0   1  11        0.29        0.45      0.12 o
   1   1  11        0.91        0.95      0.15 o
   2   1  11        3.87        3.18      0.11 o
   3   1  11       25.04       22.55      0.89 o
   4   1  11        0.00        0.06      0.16 o
   5   1  11        0.11       -0.03      0.28 o
  -6   2  11        0.10        0.20      0.36 o
  -5   2  11        2.24        1.86      0.17 o
  -4   2  11        0.41        0.37      0.12 o
  -3   2  11        0.50        0.66      0.18 o
  -2   2  11        8.10        7.96      0.23 o
  -1   2  11        0.08       -0.06      0.09 o
   0   2  11        8.51        8.19      0.64 o
   1   2  11        0.69        0.82      0.12 o
   2   2  11       38.03       34.37      0.31 o
   3   2  11        1.25        1.32      0.16 o
   4   2  11        0.83        1.30      0.16 o
  -6   3  11        0.01        0.06      0.16 o
  -5   3  11        0.35        0.33      0.15 o
  -4   3  11        5.34        4.90      0.26 o
  -3   3  11        0.87        0.79      0.09 o
  -2   3  11       12.09       13.34      0.88 o
  -1   3  11       12.70       11.53      0.21 o
   0   3  11        0.43        0.82      0.36 o
   1   3  11        1.77        1.86      0.13 o
   2   3  11        1.38        1.14      0.13 o
   3   3  11        0.12       -0.12      0.16 o
   4   3  11        1.41        1.82      0.18 o
  -5   4  11        1.77        1.49      0.16 o
  -4   4  11        1.09        1.26      0.19 o
  -3   4  11        0.14        0.04      0.20 o
  -2   4  11        2.15        2.36      0.20 o
  -1   4  11        5.27        4.83      0.34 o
   0   4  11        0.56        0.48      0.12 o
   1   4  11        0.64        0.64      0.13 o
   2   4  11        0.28        0.29      0.16 o
   3   4  11        0.20        0.30      0.16 o
  -4   5  11        0.00        0.13      0.13 o
  -3   5  11        0.16        0.13      0.30 o
  -2   5  11        0.26       -0.05      0.13 o
  -1   5  11        4.90        4.88      0.18 o
   0   5  11        0.04        0.16      0.13 o
   1   5  11        4.91        4.79      0.17 o
   2   5  11        0.01        0.28      0.16 o
  -3   6  11        0.27        0.70      0.19 o
  -2   6  11        2.21        1.92      0.11 o
  -1   6  11        0.02       -0.08      0.20 o
   0   6  11        0.84        0.60      0.13 o
   0  -7  12        0.94        1.33      0.18 o
   1  -7  12        0.04        0.13      0.09 o
   2  -7  12        0.31        0.17      0.10 o
   3  -7  12        0.21        0.55      0.13 o
  -2  -6  12        0.59        0.57      0.09 o
  -1  -6  12        2.04        2.04      0.25 o
   0  -6  12        0.16        0.31      0.13 o
   1  -6  12        0.46        0.93      0.11 o
   2  -6  12        0.88        1.09      0.10 o
   3  -6  12        0.23        0.16      0.11 o
   4  -6  12        0.07        0.11      0.12 o
  -3  -5  12        0.55        0.60      0.21 o
  -2  -5  12        0.14        0.12      0.11 o
  -1  -5  12        0.00       -0.14      0.14 o
   0  -5  12        0.10       -0.07      0.10 o
   1  -5  12        0.19        0.35      0.10 o
   2  -5  12       12.45       11.66      0.56 o
   3  -5  12        2.85        3.07      0.21 o
   4  -5  12        0.16        0.28      0.14 o
   5  -5  12        2.71        2.85      0.14 o
  -4  -4  12        0.03        0.28      0.16 o
  -3  -4  12        0.32        0.15      0.25 o
  -2  -4  12        1.34        1.31      0.12 o
  -1  -4  12        0.01        0.22      0.12 o
   0  -4  12        0.01        0.34      0.17 o
   1  -4  12        0.18        0.38      0.20 o
   2  -4  12        8.50        8.07      1.24 o
   3  -4  12        0.40        0.21      0.09 o
   4  -4  12        0.40        0.52      0.10 o
   5  -4  12        1.16        1.54      0.18 o
  -4  -3  12        1.40        1.84      0.21 o
  -3  -3  12        0.20       -0.12      0.17 o
  -2  -3  12        1.19        1.31      0.51 o
  -1  -3  12        0.90        1.16      0.14 o
   0  -3  12        3.19        3.16      0.13 o
   1  -3  12        2.43        2.45      0.20 o
   2  -3  12        0.38        0.30      0.12 o
   3  -3  12        1.85        1.86      0.49 o
   4  -3  12        0.19        0.19      0.10 o
   5  -3  12        0.02        0.10      0.22 o
  -5  -2  12        0.19        0.08      0.12 o
  -4  -2  12        0.66        0.71      0.12 o
  -3  -2  12        0.41        0.69      0.11 o
  -2  -2  12        0.59        0.35      0.11 o
  -1  -2  12        2.28        2.14      0.12 o
   0  -2  12        0.15       -0.04      0.18 o
   1  -2  12        0.53        0.79      0.17 o
   2  -2  12       29.63       29.11      1.22 o
   3  -2  12        0.34        0.34      0.22 o
   4  -2  12        0.74        0.61      0.16 o
   5  -2  12        0.04        0.07      0.22 o
  -5  -1  12        0.15        0.14      0.13 o
  -4  -1  12        5.09        5.23      0.16 o
  -3  -1  12        1.48        1.40      0.13 o
  -2  -1  12        0.06        0.07      0.31 o
  -1  -1  12        2.17        1.79      0.19 o
   0  -1  12        0.85        0.97      0.14 o
   1  -1  12        8.85        8.31      0.38 o
   2  -1  12        4.29        4.78      0.12 o
   3  -1  12        0.15        0.10      0.12 o
   4  -1  12        0.31        0.42      0.15 o
   5  -1  12        0.10        0.33      0.23 o
  -5   0  12        0.72        1.09      0.13 o
  -4   0  12        0.80        1.01      0.18 o
  -3   0  12        7.13        7.32      0.81 o
  -2   0  12        4.01        4.32      0.11 o
  -1   0  12        0.15        0.03      0.11 o
   0   0  12        6.71        6.61      0.19 o
   1   0  12        1.79        1.94      0.12 o
   2   0  12        0.02        0.21      0.14 o
   3   0  12        0.43        0.64      0.12 o
   4   0  12        0.05        0.06      0.16 o
   5   0  12        0.84        1.30      0.23 o
  -5   1  12        1.72        1.72      0.13 o
  -4   1  12        0.61        0.82      0.10 o
  -3   1  12        8.15        7.94      0.29 o
  -2   1  12        1.61        1.51      0.12 o
  -1   1  12        1.82        2.21      0.12 o
   0   1  12        0.13        0.34      0.18 o
   1   1  12        4.24        4.91      0.13 o
   2   1  12        1.06        0.93      0.11 o
   3   1  12        1.72        1.79      0.15 o
   4   1  12        0.47        0.13      0.16 o
  -5   2  12        0.07        0.36      0.18 o
  -4   2  12        0.05        0.57      0.31 o
  -3   2  12        0.72        1.11      0.14 o
  -2   2  12        0.96        0.78      0.11 o
  -1   2  12        0.65        1.01      0.17 o
   0   2  12        1.89        1.98      0.11 o
   1   2  12        0.58        0.97      0.12 o
   2   2  12        0.46        0.55      0.11 o
   3   2  12        2.72        2.58      0.17 o
   4   2  12        3.34        3.10      0.20 o
  -5   3  12        0.00       -0.11      0.11 o
  -4   3  12        0.05        0.29      0.12 o
  -3   3  12        3.42        3.95      0.19 o
  -2   3  12       10.38       10.96      0.42 o
  -1   3  12        4.36        4.49      0.17 o
   0   3  12        0.20        0.25      0.12 o
   1   3  12        0.13        0.07      0.12 o
   2   3  12        0.44        0.33      0.13 o
   3   3  12        0.17        0.25      0.13 o
  -4   4  12        1.38        1.31      0.11 o
  -3   4  12        0.05       -0.09      0.17 o
  -2   4  12        6.11        5.65      0.14 o
  -1   4  12        0.31        0.30      0.12 o
   0   4  12        0.00       -0.08      0.12 o
   1   4  12        0.63        0.83      0.14 o
   2   4  12        0.00        0.15      0.13 o
  -3   5  12        0.07        0.21      0.10 o
  -2   5  12        0.00        0.07      0.10 o
  -1   5  12        0.45        0.82      0.11 o
   0   5  12        0.17        0.17      0.10 o
  -1  -6  13        0.04        0.22      0.16 o
   0  -6  13        0.04       -0.12      0.19 o
   1  -6  13        0.02        0.18      0.14 o
   2  -6  13        0.62        0.49      0.17 o
   3  -6  13        0.01        0.20      0.11 o
  -2  -5  13        0.92        0.43      0.11 o
  -1  -5  13        0.10        0.44      0.11 o
   0  -5  13        0.05       -0.03      0.12 o
   1  -5  13        0.12        0.26      0.16 o
   2  -5  13        0.18       -0.02      0.09 o
   3  -5  13        4.28        3.92      0.19 o
   4  -5  13        0.30        0.46      0.11 o
  -3  -4  13        0.50        0.59      0.26 o
  -2  -4  13        1.50        0.89      0.15 o
  -1  -4  13        1.08        1.23      0.42 o
   0  -4  13        0.33        0.64      0.21 o
   1  -4  13        1.64        1.32      0.11 o
   2  -4  13       10.52       10.83      1.75 o
   3  -4  13        0.28        0.37      0.11 o
   4  -4  13        0.10        0.25      0.10 o
  -4  -3  13        1.80        2.50      0.23 o
  -3  -3  13        0.17        0.34      0.15 o
  -2  -3  13        0.02       -0.17      0.20 o
  -1  -3  13        6.02        6.17      0.29 o
   0  -3  13        0.46        0.49      0.15 o
   1  -3  13       21.31       19.38      0.27 o
   2  -3  13        0.00        0.18      0.11 o
   3  -3  13        0.22        0.21      0.11 o
   4  -3  13        0.01        0.06      0.12 o
  -4  -2  13        0.07        0.07      0.13 o
  -3  -2  13        0.60        0.70      0.56 o
  -2  -2  13        0.41        0.55      0.31 o
  -1  -2  13        0.08       -0.08      0.20 o
   0  -2  13        0.31        0.22      0.15 o
   1  -2  13        5.03        5.82      0.42 o
   2  -2  13        0.03        0.02      0.17 o
   3  -2  13        0.05       -0.01      0.10 o
   4  -2  13        2.08        1.64      0.38 o
  -4  -1  13        0.10        0.11      0.55 o
  -3  -1  13        0.98        1.07      0.12 o
  -2  -1  13        2.94        2.35      0.15 o
  -1  -1  13        5.01        5.43      0.14 o
   0  -1  13        0.58        0.90      0.25 o
   1  -1  13        8.03        8.12      0.28 o
   2  -1  13        0.43        0.61      0.11 o
   3  -1  13        1.53        1.33      0.13 o
   4  -1  13        4.41        4.79      0.39 o
  -5   0  13        0.09        0.23      0.23 o
  -4   0  13        0.25        0.30      0.17 o
  -3   0  13        0.56        0.19      0.20 o
  -2   0  13       30.72       34.54      1.59 o
  -1   0  13        0.25        0.36      0.12 o
   0   0  13        0.62        0.54      0.08 o
   1   0  13        2.32        1.92      0.13 o
   2   0  13        0.07        0.10      0.15 o
   3   0  13        0.69        1.00      0.17 o
   4   0  13        0.64        0.46      0.15 o
  -4   1  13        0.05       -0.01      0.10 o
  -3   1  13        3.59        3.12      0.13 o
  -2   1  13        0.01        0.18      0.12 o
  -1   1  13        0.00        0.02      0.10 o
   0   1  13        0.01        0.53      0.17 o
   1   1  13        2.08        1.67      0.14 o
   2   1  13        0.48        0.61      0.14 o
   3   1  13        0.29        0.16      0.16 o
  -4   2  13        0.00        0.19      0.12 o
  -3   2  13        3.17        3.13      0.31 o
  -2   2  13        0.65        0.48      0.10 o
  -1   2  13        0.59        0.78      0.25 o
   0   2  13        0.81        0.83      0.13 o
   1   2  13        0.31        0.27      0.11 o
   2   2  13        0.43        0.06      0.20 o
   3   2  13        2.63        1.33      0.17 o
  -4   3  13        0.02        0.17      0.17 o
  -3   3  13        0.06        0.21      0.16 o
  -2   3  13        5.00        4.27      0.33 o
  -1   3  13        0.00        0.13      0.15 o
   0   3  13        0.52        0.53      0.13 o
   1   3  13        0.11        0.11      0.13 o
   2   3  13        2.10        1.23      0.14 o
  -3   4  13        0.00        0.13      0.14 o
  -2   4  13        1.78        1.59      0.12 o
  -1   4  13        0.11       -0.01      0.12 o
   0   4  13        0.85        0.68      0.17 o
   1   4  13        0.40        0.25      0.13 o
  -1  -5  14        0.37        0.24      0.24 o
   0  -5  14        0.08        0.09      0.11 o
   1  -5  14        0.23        0.09      0.14 o
   2  -5  14        0.11       -0.09      0.09 o
  -2  -4  14        0.18       -0.06      0.16 o
  -1  -4  14        0.40        0.10      0.13 o
   0  -4  14        3.52        3.21      0.35 o
   1  -4  14        0.19        0.33      0.14 o
   2  -4  14        3.17        2.70      0.42 o
   3  -4  14        0.96        0.70      0.20 o
  -3  -3  14        0.16        0.15      0.16 o
  -2  -3  14        0.93        0.81      0.25 o
  -1  -3  14        1.49        1.60      0.19 o
   0  -3  14        0.31        0.40      0.13 o
   1  -3  14        2.46        1.58      0.22 o
   2  -3  14        0.05        0.36      0.25 o
   3  -3  14        0.14        0.31      0.12 o
  -3  -2  14        0.46        0.35      0.23 o
  -2  -2  14        0.08        0.19      0.11 o
  -1  -2  14        0.41        0.65      0.12 o
   0  -2  14        0.25        0.48      0.15 o
   1  -2  14        5.49        5.75      0.40 o
   2  -2  14        0.02        0.17      0.11 o
   3  -2  14        0.04        0.01      0.13 o
  -3  -1  14        0.04        0.26      0.41 o
  -2  -1  14        0.76        0.80      0.25 o
  -1  -1  14        0.80        1.05      0.12 o
   0  -1  14        0.07        0.04      0.17 o
   1  -1  14        0.07        0.04      0.26 o
   2  -1  14        1.09        0.50      0.21 o
   3  -1  14        0.16        0.33      0.18 o
  -4   0  14        0.01        0.38      0.37 o
  -3   0  14        0.00        0.09      0.41 o
  -2   0  14        3.49        3.54      0.89 o
  -1   0  14        0.48        0.80      0.15 o
   0   0  14        1.63        1.75      0.43 o
   1   0  14        0.68        0.77      0.15 o
   2   0  14        0.35        0.28      0.13 o
   3   0  14        0.05        0.11      0.16 o
  -4   1  14        0.20        0.15      0.16 o
  -3   1  14        4.06        3.62      0.14 o
  -2   1  14        0.78        0.78      0.11 o
  -1   1  14        0.22        0.29      0.12 o
   0   1  14        1.71        1.81      0.17 o
   1   1  14        1.34        1.11      0.13 o
   2   1  14        0.33        0.18      0.11 o
  -3   2  14        2.86        2.58      0.14 o
  -2   2  14        0.01        0.12      0.22 o
  -1   2  14        0.04       -0.10      0.10 o
   0   2  14        0.01        0.21      0.11 o
   1   2  14        2.11        1.76      0.12 o
   2   2  14        0.01        0.17      0.13 o
  -2   3  14        0.00        0.14      0.17 o
  -1   3  14        0.22        0.33      0.17 o
   0   3  14        1.93        1.90      0.14 o
   0  -4  15        0.40        0.15      0.23 o
  -1  -3  15        0.19        0.27      0.13 o
   0  -3  15        0.79        0.34      0.13 o
   1  -3  15        0.50        0.22      0.14 o
   2  -3  15        2.81        2.84      0.23 o
  -2  -2  15        0.05       -0.06      0.13 o
  -1  -2  15        0.14        0.30      0.16 o
   0  -2  15        1.14        1.07      0.17 o
   1  -2  15        2.85        3.28      0.25 o
   2  -2  15        0.22        0.17      0.16 o
  -2  -1  15        0.05        0.07      0.24 o
  -1  -1  15        0.61        0.73      0.23 o
   0  -1  15        0.04        0.13      0.14 o
   1  -1  15        0.38        0.39      0.13 o
   2  -1  15        2.24        1.96      0.51 o
  -2   0  15        2.24        1.49      0.29 o
  -1   0  15        3.97        3.98      0.14 o
   0   0  15        1.15        1.10      0.24 o
   1   0  15        1.04        0.79      0.16 o
  -2   1  15        3.11        2.90      0.24 o
  -1   1  15        0.10        0.30      0.17 o
   0   1  15        0.11        0.10      0.13 o
   1   1  15        0.09        0.01      0.18 o
 
